# Supplementary material for: Automatic Assignment of Molecular Ion Species to Elemental Formulas in Gas Chromatography/Methane Chemical Ionization Accurate Mass Spectrometry
Source: Metabolites. 2023 Aug 19;13(8):962. doi: 10.3390/metabo13080962 (PMC10456597; doi:10.3390/metabo13080962)
Supplement: Supplementary file 1 [file metabolites-13-00962-s001.zip]

Archive with 1 entries (1 files):
- metabolites-2537703-supplementary.xlsx
