# Supplementary material for: Automatic Assignment of Molecular Ion Species to Elemental Formulas in Gas Chromatography/Methane Chemical Ionization Accurate Mass Spectrometry
Source: Metabolites. 2023 Aug 19;13(8):962. doi: 10.3390/metabo13080962 (PMC10456597; doi:10.3390/metabo13080962)
Supplement: Supplementary file 1 [file metabolites-13-00962-s001.zip › metabolites-2537703-supplementary.xlsx]

## Sheet: read_me
	Supplement Data 1 to
	Automatic assignment of molecular ion species to elemental formulas in gas chromatography / methane chemical ionization accurate mass spectrometry
	Shunyang Wang 1, 2, Luis Valdiviez2, Honglian Ye2 and Oliver Fiehn 2,*
	1 Department of Chemistry, University of California, Davis, CA 95616, USA
	2 West Coast Metabolomics Center, University of California, Davis, CA 95616, USA
	*	Correspondence: ofiehn@ucdavis.edu
	worksheet 1 Result data
	worksheet 2 summary statistics

## Sheet: result data
															[M]+	[M-CH3]+	[M+H]+	[M-CH3]+ w/ isotope
not detected 46	count [M]+	15	0.0434783											no-hit correct formula by Sirius	0.0793103	0.0689655	0.127586	0.124138
	count [M-H]+	24	0.0695652											top-10 correct formula by Sirius	0.917241	0.931034	0.872414	0.875862
Multiple TMS	count [M+H]+	255	0.73913											top-5 correct formula by Sirius	0.875862	0.910345	0.834483	0.855172
369 compounds injected	not recognized by algorithm	51	0.147826											top-3 correct formula by Sirius	0.831034	0.868966	0.786207	0.793103
323 unique standards detected	total	345	derivatized standards											top-hit correct formula by Sirius	0.606897	0.713793	0.589655	0.641379
Metabolite Name	InChIKey	MW	experim. RI in CI lbirary	MoNA_RI	TMS	MeOX	water loss	M+H	ion species	precursor_mz	mass error [Da]	Formula	derivative formula	CI detected	[M]+ hit rank	[M-CH3]+ hit rank	M with MS1 hit rank	[M-CH3]+ w/ isotope hit rank	Superclass	Class	Subclass	Parent Level 1
isomaltose	DLRVVLDZNNYCBX-RTPHMHGBSA-N	342.116	na	na	8			919.44	[M+H]+		na	C12H22O11	C12H22O11.8TMS	yes	na	na	na	na	Organic oxygen compounds	Organooxygen compounds	Carbohydrates and carbohydrate conjugates	Glycosyl compounds
beta-gentiobiose	DLRVVLDZNNYCBX-LIZSDCNHSA-N	342.116	na	na	8			919.44			na	C12H22O11	C12H22O11.8TMS	yes	na	na	na	na	Organic oxygen compounds	Organooxygen compounds	Carbohydrates and carbohydrate conjugates	Glycosyl compounds
sucrose	CZMRCDWAGMRECN-UGDNZRGBSA-N	342.116	na	914209	8			919.44			na	C12H22O11	C12H22O11.8TMS	yes	na	na	na	na	Organic oxygen compounds	Organooxygen compounds	Carbohydrates and carbohydrate conjugates	Glycosyl compounds
16-glucuronide-estriol	FQYGGFDZJFIDPU-JRSYHJKYSA-N	464.205	1.43246e+06	na	6			897.45			na	C24H32O9	C24H32O9.6TMS	yes	na	na	na	na	Lipids and lipid-like molecules	Steroids and steroid derivatives	Steroidal glycosides	Steroidal glycosides
d-fructose 1,6-bisphosphate	RNBGYGVWRKECFJ-VRPWFDPXSA-N	340.11	na	na	7			845.395			na	C6H14O12P2	C6H14O12P2.7TMS	yes	na	na	na	na	Organic oxygen compounds	Organooxygen compounds	Carbohydrates and carbohydrate conjugates	Monosaccharides
chlorogenic acid	CWVRJTMFETXNAD-JUHZACGLSA-N	354.095	1.05344e+06	na	6			787.34			na	C16H18O9	C16H18O9.6TMS	yes	na	na	na	na	Organic oxygen compounds	Organooxygen compounds	Alcohols and polyols	Cyclic alcohols and derivatives
D-(-)-fructose	BJHIKXHVCXFQLS-UYFOZJQFSA-N	180.063	644851	639953	5			721.332	[2M+H]+		na	C6H12O6	C6H12O6.5TMS	yes	na	na	na	na	Organic oxygen compounds	Organooxygen compounds	Carbohydrates and carbohydrate conjugates	Monosaccharides
cytidine-5-monophosphate	IERHLVCPSMICTF-UHFFFAOYSA-N	323.2	na	701378	5			684.405			na	C9H14N3O8P	C9H14N3O8P.5TMS	yes	na	na	na	na	Nucleosides, nucleotides, and analogues	Pyrimidine nucleotides	Pyrimidine ribonucleotides	Pyrimidine ribonucleoside monophosphates
epicatechin	PFTAWBLQPZVEMU-UKRRQHHQSA-N	290.079	984022	980401	5			651.285	[M+H]+	651.282	0.0027032	C15H14O6	C30H54O6Si5	yes	no	no	no	no	Phenylpropanoids and polyketides	Flavonoids	Flavans	Flavan-3-ols
arbutin	BJRNKVDFDLYUGJ-RMPHRYRLSA-N	272.09	na	893257	5			633.295			na	C12H16O7	C12H16O7.5TMS	yes	na	na	na	na	Organic oxygen compounds	Organooxygen compounds	Carbohydrates and carbohydrate conjugates	Glycosyl compounds
ribulose 5-phosphate	FNZLKVNUWIIPSJ-UHNVWZDZSA-N	230.019	na	736237	5	1		620.251			na	C5H11O8P.5TMS.NCH3	C5H11O8P.5TMS	yes	na	na	na	na	Organic oxygen compounds	Organooxygen compounds	Carbohydrates and carbohydrate conjugates	Monosaccharides
xylulose 5-phosphate	FNZLKVNUWIIPSJ-RFZPGFLSSA-L	228.004	na	na	5	1		618.236	[M+H]+		na	C5H9O8P.5TMS.NCH3	C5H9O8P-2.5TMS	yes	na	na	na	na	Organic oxygen compounds	Organooxygen compounds	Carbohydrates and carbohydrate conjugates	Monosaccharides
D-(-)-mannitol	FBPFZTCFMRRESA-KVTDHHQDSA-N	182.079	na	665262	6			615.324			na	C6H14O6	C6H14O6.6TMS	yes	na	na	na	na	Organic oxygen compounds	Organooxygen compounds	Carbohydrates and carbohydrate conjugates	Sugar alcohols
galactitol	FBPFZTCFMRRESA-GUCUJZIJSA-N	182.079	na	na	6			615.324			na	C6H14O6	C6H14O6.6TMS	yes	na	na	na	na	Organic oxygen compounds	Organooxygen compounds	Carbohydrates and carbohydrate conjugates	Sugar alcohols
allo-inositol	CDAISMWEOUEBRE-UHFFFAOYSA-N	180.063	649480	645877	6			613.308	[M+H]+	613.306	0.0026511	C6H12O6	C24H60O6Si6	yes	no	no	no	no	Organic oxygen compounds	Organooxygen compounds	Alcohols and polyols	Secondary alcohols
myo-inositol	CDAISMWEOUEBRE-GPIVLXJGSA-N	180.063	na	na	6			613.308			na	C6H12O6	C6H12O6.6TMS	yes	na	na	na	na	Organic oxygen compounds	Organooxygen compounds	Alcohols and polyols	Secondary alcohols
uridine 5′-monophosphate	DJJCXFVJDGTHFX-XVFCMESISA-N	324.036	990587	979558	4			613.202	[M+H]+	613.202	0.000346	C9H13N2O9P	C21H45N2O9P1Si4	yes	no	3	5	3	Nucleosides, nucleotides, and analogues	Pyrimidine nucleotides	Pyrimidine ribonucleotides	Pyrimidine ribonucleoside monophosphates
N-acetyl-D-glucosamine	OVRNDRQMDRJTHS-RTRLPJTCSA-N	221.09	731036	na	5	1		609.306	[M-H]+	609.305	0.0013712	C8H15NO6	C24H58N2O6Si5	yes	4	3	9	3	Organic oxygen compounds	Organooxygen compounds	Carbohydrates and carbohydrate conjugates	Aminosaccharides
phytosphingosine	AERBNCYCJBRYDG-KSZLIROESA-N	317.293	na	899703	4			606.459	[M+H]+		na	C18H39NO3	C30H71NO3Si4	yes	na	na	na	na	Organic nitrogen compounds	Organonitrogen compounds	Amines	Alkanolamines
guanosine	NYHBQMYGNKIUIF-UUOKFMHZSA-N	283.092	954914	956262	4			572.258	[M+H]+	572.256	0.0016255	C10H13N5O5	C22H45N5O5Si4	yes	no	no	no	no	Nucleosides, nucleotides, and analogues	Purine nucleosides	0	Purine nucleosides
D-(+)-galactose	WQZGKKKJIJFFOK-SVZMEOIVSA-N	180.063	663170	648681	5	1		570.295	[M+H]+	570.296	0.0009279	C6H12O6	C22H55O6Si5N1	yes	no	no	no	no	Organic oxygen compounds	Organooxygen compounds	Carbohydrates and carbohydrate conjugates	Monosaccharides
N-methyladenosine	VQAYFKKCNSOZKM-INWNYVOZSA-N	281.112	951470	952004	4			570.278	[M+H]+	570.278	0.000691	C11H15N5O4	C23H47N5O4Si4	yes	2	1	2	5	Nucleosides, nucleotides, and analogues	Purine nucleosides	0	Purine nucleosides
spermine	PFNFFQXMRSDOHW-UHFFFAOYSA-N	202.216	944170	952692	5			563.421	[M+H]+	563.417	0.0037319	C10H26N4	C25H66N4Si5	yes	no	no	no	no	Organic nitrogen compounds	Organonitrogen compounds	Amines	Secondary amines
phloretin	VGEREEWJJVICBM-UHFFFAOYSA-N	274.084	946772	944641	4			563.25	[M+H]+	563.248	0.0018305	C15H14O5	C27H46O5Si4	yes	no	2	no	2	Phenylpropanoids and polyketides	Linear 1,3-diarylpropanoids	Chalcones and dihydrochalcones	2'-Hydroxy-dihydrochalcones
inosine	UGQMRVRMYYASKQ-KQYNXXCUSA-N	268.081	900928	896905	4			557.247	[M+H]+	557.247	0.0004235	C10H12N4O5	C22H44N4O5Si4	yes	no	4	no	4	Nucleosides, nucleotides, and analogues	Purine nucleosides	0	Purine nucleosides
adenosine	OIRDTQYFTABQOQ-KQYNXXCUSA-N	267.097	919680	917309	4			556.263	[M+H]+	556.264	0.0008591	C10H13N5O4	C22H45N5O4Si4	yes	7	6	no	6	Nucleosides, nucleotides, and analogues	Purine nucleosides	0	Purine nucleosides
galacturonic acid	IAJILQKETJEXLJ-RSJOWCBRSA-N	194.043	658473	669370	5			555.248	[M+H]+	555.247	0.000616	C6H10O7	C21H50O7Si5	yes	7	no	7	no	Organic oxygen compounds	Organooxygen compounds	Carbohydrates and carbohydrate conjugates	Sugar acids and derivatives
quinic acid	AAWZDTNXLSGCEK-LNVDRNJUSA-N	192.063	642653	635606	5			553.269	[M+H]+	553.268	0.0013331	C7H12O6	C22H52O6Si5	yes	no	no	no	no	Organic oxygen compounds	Organooxygen compounds	Alcohols and polyols	Cyclic alcohols and derivatives
N-acetylmannosamine	OVRNDRQMDRJTHS-ZTVVOAFPSA-N	221.09	729430	727711	4	1		539.282	[M+H]+	539.282	0.0008032	C8H15NO6	C21H50N2O6Si4	yes	6	6	1	no	Organic oxygen compounds	Organooxygen compounds	Carbohydrates and carbohydrate conjugates	Aminosaccharides
cystine	LEVWYRKDKASIDU-IMJSIDKUSA-N	240.31	na	804852	4			529.476	[M+H]+		na	C6H12N2O4S2	C6H12N2O4S2.4TMS	yes	na	na	na	na	Organic acids and derivatives	Carboxylic acids and derivatives	Amino acids, peptides, and analogues	Amino acids and derivatives
Glycyl-L-Tyrosine	XBGGUPMXALFZOT-VIFPVBQESA-N	238.095	911341	na	4			527.261	[M+H]+	527.261	0.00030393	C11H14N2O4	C23H46N2O4Si4	yes	5	3	no	3	Organic acids and derivatives	Carboxylic acids and derivatives	Amino acids, peptides, and analogues	Peptides
D-sorbitol	FBPFZTCFMRRESA-JGWLITMVSA-N	182.079	673056	668181	5		1	525.274	[M-H2O+H]+	525.275	0.0010818	C6H14O6	C21H52O5Si5	yes	no	no	no	no	Organic oxygen compounds	Organooxygen compounds	Carbohydrates and carbohydrate conjugates	Sugar alcohols
deoxycholic acid	FHHPUSMSKHSNKW-SMOYURAASA-M	#N/A	na	na	2			#N/A			na	C24H39NaO4		no	na	na	na	na	Lipids and lipid-like molecules	Steroids and steroid derivatives	Bile acids, alcohols and derivatives	Hydroxy bile acids, alcohols and derivatives
lithocholic acid	SMEROWZSTRWXGI-HVATVPOCSA-N	376.298	1.0927e+06	na	2			519.369	[M-H]+	519.368	0.0006861	C24H40O3	C30H56O3Si2	yes	2	3	1	no	Lipids and lipid-like molecules	Steroids and steroid derivatives	Bile acids, alcohols and derivatives	Hydroxy bile acids, alcohols and derivatives
Dihydrosphingosine	OTKJDMGTUTTYMP-ZWKOTPCHSA-N	301.51	na	na	3			518.636			na	C18H39NO2	C18H39NO2.3TMS	yes	na	na	na	na	Organic nitrogen compounds	Organonitrogen compounds	Amines	Alkanolamines
DL-dihydrosphingosine	OTKJDMGTUTTYMP-UHFFFAOYSA-N	301.298	864272	871821	3			516.409	[M-H]+	516.41	0.0009515	C18H39NO2	C27H63N1O2Si3	yes	no	2	2	5	Organic nitrogen compounds	Organonitrogen compounds	Amines	Alkanolamines
xylitol	HEBKCHPVOIAQTA-ZXFHETKHSA-N	152.15	na	na	5			513.355			na	C5H12O5	C5H12O5.5TMS	yes	na	na	na	na	Organic oxygen compounds	Organooxygen compounds	Carbohydrates and carbohydrate conjugates	Sugar alcohols
cystathionine	ILRYLPWNYFXEMH-WHFBIAKZSA-N	222.27	na	na	4			511.436			na	C7H14N2O4S	C7H14N2O4S.4TMS	yes	na	na	na	na	Organic acids and derivatives	Carboxylic acids and derivatives	Amino acids, peptides, and analogues	Amino acids and derivatives
spermidine	ATHGHQPFGPMSJY-UHFFFAOYSA-N	145.158	794232	793225	5			506.363	[M+H]+	506.363	0.0006626	C7H19N3	C22H59N3Si5	yes	na	na	na	na	Organic nitrogen compounds	Organonitrogen compounds	Amines	Secondary amines
lanosterol	CAHGCLMLTWQZNJ-BQNIITSRSA-N	426.386	na	1127634	1			499.434			na	C30H50O	C30H50O.1TMS	yes	na	na	na	na	Lipids and lipid-like molecules	Prenol lipids	Triterpenoids	Triterpenoids
ophthalmic acid	JCMUOFQHZLPHQP-BQBZGAKWSA-N	289.127	821306	na	3		1	488.243	[M-H2O+H]+	488.241	0.0017393	C11H19N3O6	C20H41N3O5Si3	yes	4	1	2	no	Organic acids and derivatives	Carboxylic acids and derivatives	Amino acids, peptides, and analogues	Peptides
4',5,7-trihydroxyisoflavone	TZBJGXHYKVUXJN-UHFFFAOYSA-N	270.053	1.01538e+06	na	3			487.179	[M+H]+	487.179	2.76e-05	C15H10O5	C24H34O5Si3	yes	3	1	no	1	Phenylpropanoids and polyketides	Isoflavonoids	Isoflav-2-enes	Isoflavones
2'-deoxyguanosine	YKBGVTZYEHREMT-KVQBGUIXSA-N	267.097	955137	961695	3			484.223	[M+H]+	484.223	0.0003229	C10H13N5O4	C19H37N5O4Si3	yes	5	4	6	4	Nucleosides, nucleotides, and analogues	Purine nucleosides	Purine 2'-deoxyribonucleosides	Purine 2'-deoxyribonucleosides
isocitrate	ODBLHEXUDAPZAU-UHFFFAOYSA-N	192.027	624318	617383	4			481.193	[M+H]+	481.192	0.0005896	C6H8O7	C18H40O7Si4	yes	6	5	no	5	Organic acids and derivatives	Carboxylic acids and derivatives	Tricarboxylic acids and derivatives	Tricarboxylic acids and derivatives
citric acid	KRKNYBCHXYNGOX-UHFFFAOYSA-N	192.027	624487	617832	4			481.193	[M+H]+	481.192	0.0010388	C6H8O7	C18H40O7Si4	yes	5	4	9	4	Organic acids and derivatives	Carboxylic acids and derivatives	Tricarboxylic acids and derivatives	Tricarboxylic acids and derivatives
3-phosphoglyceric acid	OSJPPGNTCRNQQC-UHFFFAOYSA-N	185.993	621012	612515	4			475.159	[M+H]+	475.159	0.0003334	C3H7O7P	C15H39O7PSi4	yes	no	no	no	no	Organic oxygen compounds	Organooxygen compounds	Carbohydrates and carbohydrate conjugates	Sugar acids and derivatives
phenyl beta-D-glucopyranoside	NEZJDVYDSZTRFS-RMPHRYRLSA-N	256.095	728064	808004	3			473.221	[M+H]+	473.215	0.0058872	C12H16O6	C21H40O6Si3	yes	no	4	no	4	Organic oxygen compounds	Organooxygen compounds	Carbohydrates and carbohydrate conjugates	Glycosyl compounds
maltotriose	FYGDTMLNYKFZSV-DZOUCCHMSA-N	504.169	na	1171602	11			1297.61			na	C18H32O16		no	na	na	na	na	Organic oxygen compounds	Organooxygen compounds	Carbohydrates and carbohydrate conjugates	Oligosaccharides
ergosterol	BTCAEOLDEYPGGE-LPWCLQGBSA-N	396.65	1.0951e+06	na	1			469.697			na	C28H46O	C28H46O.1TMS	yes	na	na	na	na	Lipids and lipid-like molecules	Steroids and steroid derivatives	Ergostane steroids	Ergosterols and derivatives
glucosamine	MSWZFWKMSRAUBD-QZABAPFNSA-N	179.079	649312	na	4			468.245	[M+H]+	468.244	0.0008295	C6H13NO5	C18H45N1O5Si4	yes	2	2	2	no	Organic oxygen compounds	Organooxygen compounds	Carbohydrates and carbohydrate conjugates	Monosaccharides
L-canavanine	FSBIGDSBMBYOPN-VKHMYHEASA-N	176.091	678491	na	4			465.257	[M+H]+		na	C5H12N4O3	C5H12N4O3.4TMS	yes	na	na	na	na	Organic acids and derivatives	Carboxylic acids and derivatives	Amino acids, peptides, and analogues	Amino acids and derivatives
biotin	YBJHBAHKTGYVGT-ZKWXMUAHSA-N	244.088	869506	871085	3			461.215	[M+H]+	461.215	0.0007874	C10H16N2O3S	C19H40N2O3S1Si3	yes	6	2	no	2	Organoheterocyclic compounds	Biotin and derivatives	0	Biotin and derivatives
uridine	DRTQHJPVMGBUCF-XVFCMESISA-N	244.07	861337	861566	3			461.196	[M+H]+	461.194	0.00218511	C9H12N2O6	C18H36N2O6Si3	yes	3	2	3	1	Nucleosides, nucleotides, and analogues	Pyrimidine nucleosides	0	Pyrimidine nucleosides
DL-3,4-dihydroxyphenylglycol	MTVWFVDWRVYDOR-UHFFFAOYSA-N	170.058	649118	642009	4			457.208	[M-H]+	457.206	0.0021158	C8H10O4	C20H42O4Si4	yes	1	4	1	no	Benzenoids	Phenols	Benzenediols	Catechols
uric acid	LEHOTFFKMJEONL-UHFFFAOYSA-N	168.028	737477	731691	4			457.194	[M-H]+	457.194	0.000647	C5H4N4O3	C17H36N4O3Si4	yes	6	7	no	7	Organoheterocyclic compounds	Imidazopyrimidines	Purines and purine derivatives	Xanthines
Naringin	DFPMSGMNTNDNHN-ZPHOTFPESA-N	580.54	na	1116475	8	1		1186.89			na	C27H32O14		no	na	na	na	na	Phenylpropanoids and polyketides	Flavonoids	Flavonoid glycosides	Flavonoid O-glycosides
diglycerol	GPLRAVKSCUXZTP-UHFFFAOYSA-N	166.084	na	591718	4			455.25			na	C6H14O5	C6H14O5.4TMS	yes	na	na	na	na	Lipids and lipid-like molecules	Glycerolipids	Monoradylglycerols	Monoalkylglycerols
dihydrocapsaicin	XJQPQKLURWNAAH-UHFFFAOYSA-N	307.215	880799	na	2			452.302	[M+H]+	452.301	0.0002948	C18H29NO3	C24H45N1O3Si2	yes	1	1	1	1	Benzenoids	Phenols	Methoxyphenols	Methoxyphenols
monomyristin	DCBSHORRWZKAKO-UHFFFAOYSA-N	302.246	676468	na	2			447.333			na	C17H34O4	C17H34O4.2TMS	yes	na	na	na	na	Lipids and lipid-like molecules	Glycerolipids	Monoradylglycerols	Monoacylglycerols
allantoic acid	NUCLJNSWZCHRKL-UHFFFAOYSA-N	176.055	652285	648840	4		1	447.21	[M-H2O+H]+	447.209	0.0004568	C4H8N4O4	C16H38N4O3Si4	yes	2	7	1	7	Organic acids and derivatives	Carboxylic acids and derivatives	Amino acids, peptides, and analogues	Amino acids and derivatives
phlorobenzophenone	CPEXFJVZFNYXGU-UHFFFAOYSA-N	230.058	777360	773464	3			447.184	[M+H]+	447.184	0.0001322	C13H10O4	C22H34O4Si3	yes	9	2	no	2	Benzenoids	Benzene and substituted derivatives	Benzophenones	Benzophenones
2'-deoxycytidine	CKTSBUTUHBMZGZ-SHYZEUOFSA-N	227.091	na	na	3			444.217			na	C9H13N3O4	C9H13N3O4.3TMS	yes	na	na	na	na	Nucleosides, nucleotides, and analogues	Pyrimidine nucleosides	Pyrimidine 2'-deoxyribonucleosides	Pyrimidine 2'-deoxyribonucleosides
dopamine	VYFYYTLLBUKUHU-UHFFFAOYSA-N	153.079	728496	na	4			442.245	[M+H]+	442.242	0.0033656	C8H11NO2	C20H43N1O2Si4	yes	4	1	5	no	Benzenoids	Phenols	Benzenediols	Catechols
5′-deoxy-5′-(methylthio)adenosine	WUUGFSXJNOTRMR-IOSLPCCCSA-N	297.09	949702	968338	2			442.176	[M+H]+	442.175	0.0014815	C11H15N5O3S	C17H31N5O3S1Si2	yes	5	3	6	3	Nucleosides, nucleotides, and analogues	5'-deoxyribonucleosides	5'-deoxy-5'-thionucleosides	5'-deoxy-5'-thionucleosides
tartaric acid	FEWJPZIEWOKRBE-LWMBPPNESA-N	150.016	542841	534818	4			439.182	[M+H]+	439.181	0.0018049	C4H6O6	C16H38O6Si4	yes	2	2	no	no	Organic oxygen compounds	Organooxygen compounds	Carbohydrates and carbohydrate conjugates	Sugar acids and derivatives
D-(+)-Pantothenic acid	GHOKWGTUZJEAQD-ZETCQYMHSA-N	219.111	694962	692108	3			436.237	[M+H]+	436.237	8.16e-05	C9H17NO5	C18H41N1O5Si3	yes	2	2	no	2	Organic oxygen compounds	Organooxygen compounds	Alcohols and polyols	Secondary alcohols
O-succinylhomoserine	GNISQJGXJIDKDJ-YFKPBYRVSA-N	219.074	717861	712427	3			436.201	[M-H]+	436.201	0.0007839	C8H13NO6	C17H37N1O6Si3	yes	1	1	no	4	Organic acids and derivatives	Carboxylic acids and derivatives	Amino acids, peptides, and analogues	Amino acids and derivatives
spermidine	ATHGHQPFGPMSJY-UHFFFAOYSA-N	145.158	776023	774700	4			434.324	[M+H]+	434.324	0.0001346	C7H19N3	C19H51N3Si4	yes	3	3	5	3	Organic nitrogen compounds	Organonitrogen compounds	Amines	Secondary amines
3-chloro-L-tyrosine	ACWBBAGYTKWBCD-ZETCQYMHSA-N	215.035	728169	na	3			432.161	[M+H]+	432.161	5.01e-05	C9H10ClNO3	C18H34Cl1N1O3Si3	yes	no	no	5	no	Organic acids and derivatives	Carboxylic acids and derivatives	Amino acids, peptides, and analogues	Amino acids and derivatives
D-(+)-panthenol	SNPLKNRPJHDVJA-UHFFFAOYSA-N	205.131	676195	671035	3			422.258	[M+H]+	422.258	0.0001871	C9H19NO4	C18H43N1O4Si3	yes	3	2	no	2	Lipids and lipid-like molecules	Fatty Acyls	Fatty amides	N-acyl amines
D-panthenol	SNPLKNRPJHDVJA-ZETCQYMHSA-N	205.131	676615	671035	3			422.258	[M+H]+	422.258	5.29e-05	C9H19NO4	C18H43N1O4Si3	yes	3	1	no	1	Lipids and lipid-like molecules	Fatty Acyls	Fatty amides	N-acyl amines
xanthurenic acid	FBZONXHGGPHHIY-UHFFFAOYSA-N	205.038	793272	na	3			422.164	[M+H]+	422.162	0.0019567	C10H7NO4	C19H31N1O4Si3	yes	1	1	no	1	Organoheterocyclic compounds	Quinolines and derivatives	Quinoline carboxylic acids	Quinoline carboxylic acids
Tryptophan	QIVBCDIJIAJPQS-VIFPVBQESA-N	204.09	773607	781484	3			421.216	[M+H]+	421.216	0.0005822	C11H12N2O2	C20H36N2O2Si3	yes	1	1	1	1	Organoheterocyclic compounds	Indoles and derivatives	Indolyl carboxylic acids and derivatives	Indolyl carboxylic acids and derivatives
D-ribose	SRBFZHDQGSBBOR-SOOFDHNKSA-N	150.053	603099	553947	4		1	421.208	[M-H2O+H]+	421.215	0.0072246	C5H10O5	C21H51N1O4Si4	yes	no	no	no	no	Organic oxygen compounds	Organooxygen compounds	Carbohydrates and carbohydrate conjugates	Monosaccharides
DL-4-hydroxy-3-methoxymandelic acid	CGQCWMIAEPEHNQ-UHFFFAOYSA-N	198.053	648978	643838	3			415.179	[M+H]+	415.177	0.0025024	C9H10O5	C18H34O5Si3	yes	8	7	10	8	Benzenoids	Phenols	Methoxyphenols	Methoxyphenols
L-DOPA	WTDRDQBEARUVNC-LURJTMIESA-N	197.069	725466	722570	3			414.195	[M+H]+	414.195	0.0004868	C9H11NO4	C18H35NO4Si3	yes	1	1	2	1	Organic acids and derivatives	Carboxylic acids and derivatives	Amino acids, peptides, and analogues	Amino acids and derivatives
2,4,6-tribromophenol	BSWWXRFVMJHFBN-UHFFFAOYSA-N	329.771	na	na	1			402.819			na	C6H3Br3O	C6H3Br3O.1TMS	yes	na	na	na	na	Benzenoids	Phenols	Halophenols	Bromophenols
liquiritigenin	FURUXTVZLHCCNA-AWEZNQCLSA-N	256.074	952650	na	2			401.16	[M+H]+	401.159	0.0017799	C15H12O4	C21H28O4Si2	yes	2	2	no	2	Phenylpropanoids and polyketides	Flavonoids	Flavans	Flavanones
tyrosine	OUYCCCASQSFEME-QMMMGPOBSA-N	181.074	668452	671841	3			398.2	[M+H]+	398.2	4.78e-05	C9H11NO3	C18H35N1O3Si3	yes	1	1	1	1	Organic acids and derivatives	Carboxylic acids and derivatives	Amino acids, peptides, and analogues	Amino acids and derivatives
caffeic acid	QAIPRVGONGVQAS-DUXPYHPUSA-N	180.042	691929	749457	3			397.169	[M+H]+	397.168	0.0006677	C9H8O4	C18H32O4Si3	yes	1	1	4	1	Phenylpropanoids and polyketides	Cinnamic acids and derivatives	Hydroxycinnamic acids and derivatives	Hydroxycinnamic acids
2'-deoxyadenosine	OLXZPDWKRNYJJZ-RRKCRQDMSA-N	251.102	892917	916450	2			396.189	[M+H]+	396.189	3e-07	C10H13N5O3	C16H29N5O3Si2	yes	1	1	1	1	Nucleosides, nucleotides, and analogues	Purine nucleosides	Purine 2'-deoxyribonucleosides	Purine 2'-deoxyribonucleosides
5-Hydoxytryptamine (serotonin*)	QZAYGJVTTNCVMB-UHFFFAOYSA-N	176.095	781227	na	3			393.221	[M+H]+	393.221	0.000642011	C10H12N2O	C19H36N2OSi3	yes	2	2	1	2	Organoheterocyclic compounds	Indoles and derivatives	Tryptamines and derivatives	Serotonins
2-isopropylmalic acid	BITYXLXUCSKTJS-UHFFFAOYSA-N	176.068	512029	509591	3			393.195	[M+H]+	393.195	0.0003325	C7H12O5	C16H36O5Si3	yes	4	2	1	2	Lipids and lipid-like molecules	Fatty Acyls	Fatty acids and conjugates	Hydroxy fatty acids
Oxytetracycline	QRTMTZAUGTXZOA-ZGYDFYMOSA-N	496.47	na	na	7	3		1088.83			na	C22H28N2O11		no	na	na	na	na	Phenylpropanoids and polyketides	Tetracyclines	0	Tetracyclines
androsterone	QGXBDMJGAMFCBF-HLUDHZFRSA-N	290.45	na	na	1	1		392.524			na	C19H30O2.1TMS.NCH3	C19H30O2.1TMS	yes	na	na	na	na	Lipids and lipid-like molecules	Steroids and steroid derivatives	Androstane steroids	Androgens and derivatives
N-acetylornithine	JRLGPAXAGHMNOL-LURJTMIESA-N	174.1	699855	696443	3			391.227	[M+H]+	391.225	0.0013613	C7H14N2O3	C16H38N2O3Si3	yes	3	1	4	1	Organic acids and derivatives	Carboxylic acids and derivatives	Amino acids, peptides, and analogues	Amino acids and derivatives
N-acetyl-D-tryptophan	DZTHIGRZJZPRDV-GFCCVEGCSA-N	246.1	857763	860572	2			391.187	[M+H]+	391.187	0.0003733	C13H14N2O3	C19H30N2O3Si2	yes	1	1	2	2	Organic acids and derivatives	Carboxylic acids and derivatives	Amino acids, peptides, and analogues	Amino acids and derivatives
trans-aconitic acid	GTZCVFVGUGFEME-HNQUOIGGSA-N	174.016	592252	587501	3			391.143	[M+H]+	391.142	0.0008769	C6H6O6	C15H30O6Si3	yes	2	2	1	2	Organic acids and derivatives	Carboxylic acids and derivatives	Tricarboxylic acids and derivatives	Tricarboxylic acids and derivatives
N-carbamyl-L-glutamic acid	LCQLHJZYVOQKHU-VKHMYHEASA-N	190.059	655202	652380	3		1	389.175	[M-H2O+H]+	389.174	0.0011754	C6H10N2O5	C15H32N2O4Si3	yes	1	1	1	1	Organic acids and derivatives	Carboxylic acids and derivatives	Amino acids, peptides, and analogues	Amino acids and derivatives
Asp-Glu	CKAJHWFHHFSCDT-WHFBIAKZSA-N	262.08	751264	na	2		1	389.156	[M-H2O+H]+	389.155	0.0013268	C9H14N2O7	C15H28N2O6Si2	yes	1	1	1	1	Organic acids and derivatives	Carboxylic acids and derivatives	Amino acids, peptides, and analogues	Peptides
beta-hydroxymyristic acid	ATRNZOYKSNPPBF-UHFFFAOYSA-N	244.204	710729	705394	2			387.275	[M-H]+	387.275	0.0002958	C14H28O3	C20H44O3Si2	yes	1	1	1	1	Lipids and lipid-like molecules	Fatty Acyls	Fatty acids and conjugates	Long-chain fatty acids
pyridoxine	LXNHXLLTXMVWPM-UHFFFAOYSA-N	169.074	656664	655475	3			386.2	[M+H]+	386.2	0.0002322	C8H11NO3	C17H35N1O3Si3	yes	2	1	2	1	Organoheterocyclic compounds	Pyridines and derivatives	Pyridoxines	Pyridoxines
DL-4-hydroxymandelic acid	YHXHKYRQLYQUIH-UHFFFAOYSA-N	168.042	630438	601913	3			385.169	[M+H]+	385.167	0.0011877	C8H8O4	C17H32O4Si3	yes	3	2	9	2	Benzenoids	Phenols	1-hydroxy-2-unsubstituted benzenoids	1-hydroxy-2-unsubstituted benzenoids
alizarin	RGCKGOZRHPZPFP-UHFFFAOYSA-N	240.042	901924	910294	2			385.129	[M+H]+	385.128	0.0014797	C14H8O4	C20H24O4Si2	yes	no	no	no	no	Benzenoids	Anthracenes	Anthraquinones	Hydroxyanthraquinones
phosphoenolpyruvic acid	DTBNBXWJWCWCIK-UHFFFAOYSA-N	167.982	522141	na	3			385.109	[M+H]+	385.109	0.0003161	C3H5O6P	C12H29O6P1Si3	yes	6	7	4	7	Organic acids and derivatives	Organic phosphoric acids and derivatives	Phosphate esters	Phosphate esters
3,4-dihydroxyphenylacetic acid	CFFZDZCDUFSOFZ-UHFFFAOYSA-N	168.042	na	625860	3			384.161	[M+TMS]+	384.161	0.0003573	C8H8O4	C17H32O4Si3	yes	na	na	na	na	Benzenoids	Phenols	Benzenediols	Catechols
homogentisic acid	IGMNYECMUMZDDF-UHFFFAOYSA-N	168.042	632155	627762	3			384.161	[M]+	384.161	7.27e-05	C8H8O4	C17H32O4Si3	yes	no	4	no	5	Benzenoids	Benzene and substituted derivatives	Phenylacetic acids	2(hydroxyphenyl)acetic acids
arachidic acid	VKOBVWXKNCXXDE-UHFFFAOYSA-N	312.303	862492	855981	1			383.335	[M-H]+	383.334	3.35e-05	C20H40O2	C23H48O2Si1	yes	1	1	1	1	Lipids and lipid-like molecules	Fatty Acyls	Fatty acids and conjugates	Long-chain fatty acids
2-monopalmitin	BBNYCLAREVXOSG-UHFFFAOYSA-N	330.277	893570	889141	1		1	383.298	[M-H2O+H]+	383.297	0.0010277	C19H38O4	C22H44O3Si1	yes	1	1	1	1	Lipids and lipid-like molecules	Glycerolipids	Monoradylglycerols	Monoacylglycerols
alpha-aminoadipic acid	OYIFNHCXNCRBQI-UHFFFAOYSA-N	161.069	578185	573167	3			378.195	[M+H]+	378.194	0.0014236	C6H11NO4	C15H35N1O4Si3	yes	2	2	2	2	Organic acids and derivatives	Carboxylic acids and derivatives	Amino acids, peptides, and analogues	Amino acids and derivatives
isoxanthopterin	GLKCOBIIZKYKFN-UHFFFAOYSA-N	179.044	574615	749348	3		1	378.16	[M-H2O+H]+	378.154	0.0061184	C6H5N5O2	C15H27N5OSi3	yes	1	1	no	no	Organoheterocyclic compounds	Pteridines and derivatives	Pterins and derivatives	Pterins and derivatives
putrescine	KIDHWZJUCRJVML-UHFFFAOYSA-N	88.1	591910	653058	4			377.266	[M+H]+	377.265	0.00094539	C4H12N2	C16H44N2Si4	yes	3	2	3	4	Organic nitrogen compounds	Organonitrogen compounds	Amines	Primary amines
gulonolactone	SXZYCXMUPBBULW-SKNVOMKLSA-N	178.048	668736	663165	3		1	377.164	[M-H2O+H]+	377.164	1.8e-05	C6H10O6	C15H32O5Si3	yes	2	2	2	4	Organoheterocyclic compounds	Lactones	Gamma butyrolactones	Gamma butyrolactones
abietic acid	RSWGJHLUYNHPMX-ONCXSQPRSA-N	302.225	856338	862939	1			375.272	[M+H]+	375.271	0.0009032	C20H30O2	C23H38O2Si1	yes	3	1	4	2	Lipids and lipid-like molecules	Prenol lipids	Diterpenoids	Diterpenoids
N-carbamoylaspartate	HLKXYZVTANABHZ-UHFFFAOYSA-N	176.043	590825	668109	3		1	375.159	[M-H2O+H]+	375.158	0.0012054	C5H8N2O5	C14H30N2O4Si3	yes	2	2	1	2	Organic acids and derivatives	Carboxylic acids and derivatives	Amino acids, peptides, and analogues	Amino acids and derivatives
2,4-dihydroxypyrimidine-5-carboxylic acid	ZXYAAVBXHKCJJB-UHFFFAOYSA-N	156.017	604703	599351	3			373.144	[M+H]+	373.143	2.56e-05	C5H4N2O4	C14H28N2O4Si3	yes	1	1	no	2	Organoheterocyclic compounds	Diazines	Pyrimidines and pyrimidine derivatives	Pyrimidinecarboxylic acids and derivatives
orotic acid	PXQPEWDEAKTCGB-UHFFFAOYSA-N	156.017	590363	586350	3			373.144	[M+H]+	373.143	0.0001756	C5H4N2O4	C14H28N2O4Si3	yes	2	2	2	2	Organoheterocyclic compounds	Diazines	Pyrimidines and pyrimidine derivatives	Pyrimidinecarboxylic acids and derivatives
2,3-dihydroxybenzoic acid	GLDQAMYCGOIJDV-UHFFFAOYSA-N	154.027	591115	588191	3			371.153	[M+H]+	371.153	0.0003023	C7H6O4	C16H30O4Si3	yes	1	1	3	no	Benzenoids	Benzene and substituted derivatives	Benzoic acids and derivatives	Hydroxybenzoic acid derivatives
gentisic acid	WXTMDXOMEHJXQO-UHFFFAOYSA-N	154.027	606719	602031	3			371.153	[M+H]+	371.153	0.0003977	C7H6O4	C16H30O4Si3	yes	1	1	3	1	Benzenoids	Benzene and substituted derivatives	Benzoic acids and derivatives	Hydroxybenzoic acid derivatives
phytol	BOTWFXYSPFMFNR-PYDDKJGSSA-N	296.308	na	na	1			369.355			na	C20H40O	C20H40O.1TMS	yes	na	na	na	na	Lipids and lipid-like molecules	Prenol lipids	Diterpenoids	Acyclic diterpenoids
cis-sinapinic acid	PCMORTLOPMLEFB-ONEGZZNKSA-N	224.068	721893	790017	2			369.155	[M+H]+	369.154	0.0009945	C11H12O5	C17H28O5Si2	yes	1	1	2	1	Phenylpropanoids and polyketides	Cinnamic acids and derivatives	Hydroxycinnamic acids and derivatives	Hydroxycinnamic acids
dithiothreitol	VHJLVAABSRFDPM-IMJSIDKUSA-N	154.012	891305	524224	3			369.123	[M-H]+	369.118	0.0046909	C4H10O2S2	C13H34O2S2Si3	yes	no	no	no	no	Organic oxygen compounds	Organooxygen compounds	Alcohols and polyols	Polyols
guanine	UYTPUPDQBNUYGX-UHFFFAOYSA-N	151.049	748754	744767	3			368.176	[M+H]+	368.174	0.001957	C5H5N5O	C14H29N5O1Si3	yes	2	5	2	5	Organoheterocyclic compounds	Imidazopyrimidines	Purines and purine derivatives	Purines and purine derivatives
triethanolamine	GSEJCLTVZPLZKY-UHFFFAOYSA-N	149.105	537971	na	3			366.232	[M+H]+	366.232	9.23e-05	C6H15NO3	C15H39N1O3Si3	yes	2	1	no	no	Organic nitrogen compounds	Organonitrogen compounds	Amines	Alkanolamines
citramalic acid	XFTRTWQBIOMVPK-UHFFFAOYSA-N	148.037	459851	456194	3			365.164	[M+H]+	365.162	0.0016824	C5H8O5	C14H32O5Si3	yes	2	2	1	2	Lipids and lipid-like molecules	Fatty Acyls	Fatty acids and conjugates	Hydroxy fatty acids
ribonic acid	QXKAIJAYHKCRRA-YVZJFKFKSA-N	166.048	562098	na	3		1	365.164	[M-H2O+H]+	365.163	0.000342	C5H10O6	C14H32O5Si3	yes	2	2	1	no	Organic oxygen compounds	Organooxygen compounds	Carbohydrates and carbohydrate conjugates	Sugar acids and derivatives
glutamic acid	WHUUTDBJXJRKMK-VKHMYHEASA-N	147.053	527379	528609	3			364.18	[M+H]+	364.179	0.000259	C5H9NO4	C14H33N1O4Si3	yes	2	2	2	2	Organic acids and derivatives	Carboxylic acids and derivatives	Amino acids, peptides, and analogues	Amino acids and derivatives
1-methyl-L-tryptophan	ZADWXFSZEAPBJS-JTQLQIEISA-N	218.106	749413	749325	2			363.192	[M+H]+	363.192	0.0002687	C12H14N2O2	C18H30N2O2Si2	yes	1	1	1	1	Organoheterocyclic compounds	Indoles and derivatives	Indolyl carboxylic acids and derivatives	Indolyl carboxylic acids and derivatives
N-acetyl-5-hydroxytryptamine	MVAWJSIDNICKHF-UHFFFAOYSA-N	218.106	872519	849597	2			363.192	[M+H]+	363.192	0.0004887	C12H14N2O2	C18H30N2O2Si2	yes	1	1	3	1	Organoheterocyclic compounds	Indoles and derivatives	Hydroxyindoles	Hydroxyindoles
trans-dehydroandrosterone	FMGSKLZLMKYGDP-USOAJAOKSA-N	288.209	na	na	1			361.256			na	C19H28O2	C19H28O2.1TMS	yes	na	na	na	na	Lipids and lipid-like molecules	Steroids and steroid derivatives	Androstane steroids	Androgens and derivatives
stearic acid	QIQXTHQIDYTFRH-UHFFFAOYSA-N	284.272	793186	787954	1			357.319	[M+H]+	357.319	0.0002534	C18H36O2	C21H44O2Si1	yes	2	1	2	1	Lipids and lipid-like molecules	Fatty Acyls	Fatty acids and conjugates	Long-chain fatty acids
allantoin	POJWUDADGALRAB-UHFFFAOYSA-N	158.044	600163	na	3		1	357.16	[M-H2O+H]+	357.16	0.0002241	C4H6N4O3	C13H28N4O2Si3	yes	2	2	1	2	Organoheterocyclic compounds	Azoles	Imidazoles	Imidazoles
oleic acid	ZQPPMHVWECSIRJ-KTKRTIGZSA-N	282.256	782988	780313	1			355.303	[M+H]+	355.303	1.67e-05	C18H34O2	C21H42O2Si1	yes	4	1	4	1	Lipids and lipid-like molecules	Fatty Acyls	Fatty acids and conjugates	Long-chain fatty acids
tyramine	DZGWFCGJZKJUFP-UHFFFAOYSA-N	137.084	na	664464	3			354.21			na	C8H11NO	C8H11NO.3TMS	yes	na	na	na	na	Benzenoids	Benzene and substituted derivatives	Phenethylamines	Phenethylamines
N-benzyloxycarbonylglycine	CJUMAFVKTCBCJK-UHFFFAOYSA-N	209.069	677023	676060	2			354.156	[M+H]+	354.156	0.0001088	C10H11NO4	C16H27N1O4Si2	yes	1	1	no	1	Benzenoids	Benzene and substituted derivatives	Benzyloxycarbonyls	Benzyloxycarbonyls
linoleic acid	OYHQOLUKZRVURQ-HZJYTTRNSA-N	280.45	na	na	1			353.497			na	C18H32O2	C18H32O2.1TMS	yes	na	na	na	na	Lipids and lipid-like molecules	Fatty Acyls	Lineolic acids and derivatives	Lineolic acids and derivatives
L-kynurenine	YGPSJZOEDVAXAB-QMMMGPOBSA-N	208.085	761897	770422	2			353.172	[M+H]+	353.17	0.0021533	C10H12N2O3	C16H28N2O3Si2	yes	1	1	1	1	Organic oxygen compounds	Organooxygen compounds	Carbonyl compounds	Ketones
benzylsuccinic acid	GTOFKXZQQDSVFH-UHFFFAOYSA-N	208.074	650075	645774	2			353.16	[M+H]+	353.16	0.0001899	C11H12O4	C17H28O4Si2	yes	1	1	1	1	Phenylpropanoids and polyketides	Phenylpropanoic acids	0	Phenylpropanoic acids
mono(2-ethylhexyl)phthalate	DJDSLBVSSOQSLW-UHFFFAOYSA-N	278.152	743556	742859	1			351.199	[M+H]+	351.2	0.0004578	C16H22O4	C19H30O4Si1	yes	1	1	1	1	Benzenoids	Benzene and substituted derivatives	Benzoic acids and derivatives	Benzoic acid esters
malate	BJEPYKJPYRNKOW-UHFFFAOYSA-L	134.022	466787	na	3			351.148	[M+H]+		na	C4H4O5	C4H4O5.3TMS	yes	na	na	na	na	Organic acids and derivatives	Hydroxy acids and derivatives	Beta hydroxy acids and derivatives	Beta hydroxy acids and derivatives
aspartic acid	CKLJMWTZIZZHCS-REOHCLBHSA-N	133.038	483466	na	3			350.164	[M+H]+	350.163	0.0011167	C4H7NO4	C13H31N1O4Si3	yes	1	1	1	1	Organic acids and derivatives	Carboxylic acids and derivatives	Amino acids, peptides, and analogues	Amino acids and derivatives
L-ornithine	AHLPHDHHMVZTML-BYPYZUCNSA-N	132.09	595811	526737	3			349.216	[M+H]+	349.215	0.0016566	C5H12N2O2	C14H36N2O2Si3	yes	2	2	3	2	Organic acids and derivatives	Carboxylic acids and derivatives	Amino acids, peptides, and analogues	Amino acids and derivatives
indole-3-lactate	XGILAAMKEQUXLS-UHFFFAOYSA-N	205.074	753102	757103	2			349.153	[M]+	349.151	0.0021292	C11H11NO3	C17H27N1O3Si2	yes	2	1	2	no	Organoheterocyclic compounds	Indoles and derivatives	Indolyl carboxylic acids and derivatives	Indolyl carboxylic acids and derivatives
trans-3-hydroxy-L-proline	BJBUEDPLEOHJGE-IMJSIDKUSA-N	131.058	457548	434834	3			348.185	[M+H]+	348.183	0.0013521	C5H9NO3	C14H33N1O3Si3	yes	1	1	1	1	Organic acids and derivatives	Carboxylic acids and derivatives	Amino acids, peptides, and analogues	Amino acids and derivatives
trans-4-hydroxy-L-proline	PMMYEEVYMWASQN-DMTCNVIQSA-N	131.058	488251	455474	3			348.185	[M+H]+	348.184	0.0003521	C5H9NO3	C14H33N1O3Si3	yes	1	1	1	1	Organic acids and derivatives	Carboxylic acids and derivatives	Amino acids, peptides, and analogues	Amino acids and derivatives
glycyl proline	KZNQNBZMBZJQJO-YFKPBYRVSA-N	172.18	na	na	2	1		346.293	[M-H]+		na	C7H12N2O3.2TMS.NCH3	C7H12N2O3.2TMS	yes	na	na	na	na	Organic acids and derivatives	Carboxylic acids and derivatives	Amino acids, peptides, and analogues	Peptides
androstenedione	AEMFNILZOJDQLW-QAGGRKNESA-N	286.193	936438	na	0	2		345.254	[M+H]+		na	C19H26O2	C21H32N2O2	yes	na	na	na	na	Lipids and lipid-like molecules	Steroids and steroid derivatives	Androstane steroids	Androgens and derivatives
phloroglucinol	QCDYQQDYXPDABM-UHFFFAOYSA-N	126.032	546408	540228	3			343.158	[M+H]+	343.156	0.001763	C6H6O3	C15H30O3Si3	yes	1	1	1	1	Benzenoids	Phenols	Benzenetriols and derivatives	Phloroglucinols and derivatives
pyrogallol	WQGWDDDVZFFDIG-UHFFFAOYSA-N	126.032	495130	494227	3			343.158	[M+H]+	343.157	0.001273	C6H6O3	C15H30O3Si3	yes	1	1	no	1	Benzenoids	Phenols	Benzenetriols and derivatives	Pyrogallols and derivatives
1,2,4-benzenetriol	GGNQRNBDZQJCCN-UHFFFAOYSA-N	126.032	524519	521644	3			343.158			na	C6H6O3	C6H6O3.3TMS	yes	na	na	na	na	Benzenoids	Phenols	Benzenetriols and derivatives	Hydroxyquinols and derivatives
octadecanol	GLDOVTGHNKAZLK-UHFFFAOYSA-N	270.292	757752	755073	1			341.324	[M-H]+	341.322	0.0024388	C18H38O	C21H46OSi	yes	no	1	1	no	Lipids and lipid-like molecules	Fatty Acyls	Fatty alcohols	Long-chain fatty alcohols
heptadecenoic acid	GDTXICBNEOEPAZ-FPLPWBNLSA-N	268.24	746770	na	1			341.288	[M+H]+	341.285	0.0022733	C17H32O2	C20H40O2Si	yes	4	1	3	1	Lipids and lipid-like molecules	Fatty Acyls	Fatty acids and conjugates	Long-chain fatty acids
pyridoxal	RADKZDMFGJYCBB-UHFFFAOYSA-N	167.058	649263	na	2	1		341.172	[M+H]+	341.17	0.0012931	C8H9NO3	C15H28N2O3Si2	yes	1	1	1	1	Organoheterocyclic compounds	Pyridines and derivatives	Pyridine carboxaldehydes	Pyridoxals and derivatives
3-Amino-L-Tyrosine	POGSZHUEECCEAP-ZETCQYMHSA-N	196.085	740832	na	2			341.172	[M+H]+	341.17	0.0018092	C9H12N2O3	C15H28N2O3Si2	yes	1	1	1	no	Organic acids and derivatives	Carboxylic acids and derivatives	Amino acids, peptides, and analogues	Amino acids and derivatives
TRIS	LENZDBCJOHFCAS-UHFFFAOYSA-N	121.074	427441	na	3			338.2	[M+H]+	338.2	0.0001078	C4H11NO3	C13H35N1O3Si3	yes	2	2	4	3	Organic nitrogen compounds	Organonitrogen compounds	Amines	Alkanolamines
L-homoserine	UKAUYVFTDYCKQA-VKHMYHEASA-N	119.058	447075	443004	3			336.185	[M+H]+	336.184	0.0006521	C4H9NO3	C13H33N1O3Si3	yes	1	1	1	1	Organic acids and derivatives	Carboxylic acids and derivatives	Amino acids, peptides, and analogues	Amino acids and derivatives
threonine	AYFVYJQAPQTCCC-GBXIJSLDSA-N	119.058	411753	412246	3			336.185	[M+H]+	336.183	0.0016521	C4H9NO3	C13H33N1O3Si3	yes	1	1	1	1	Organic acids and derivatives	Carboxylic acids and derivatives	Amino acids, peptides, and analogues	Amino acids and derivatives
methoxytryptamine	JTEJPPKMYBDEMY-UHFFFAOYSA-N	190.111	766229	860724	2			335.197	[M+H]+	335.197	0.0004141	C11H14N2O	C17H30N2OSi2	yes	1	1	1	1	Organoheterocyclic compounds	Indoles and derivatives	Tryptamines and derivatives	Tryptamines and derivatives
2,6-diaminopimelic acid	GMKMEZVLHJARHF-WHFBIAKZSA-N	190.095	642663	639657	2			335.182	[M+H]+	335.182	0.0005079	C7H14N2O4	C13H30N2O4Si2	yes	1	1	1	1	Organic acids and derivatives	Carboxylic acids and derivatives	Amino acids, peptides, and analogues	Amino acids and derivatives
glycocyamine	BPMFZUMJYQTVII-UHFFFAOYSA-N	117.054	530713	510916	3			334.18			na	C3H7N3O2	C3H7N3O2.3TMS	yes	na	na	na	na	Organic acids and derivatives	Carboxylic acids and derivatives	Amino acids, peptides, and analogues	Amino acids and derivatives
indole-3-propionic acid	GOLXRNDWAUTYKT-UHFFFAOYSA-N	189.079	733915	na	2			334.166	[M+H]+	334.165	0.0009096	C11H11NO2	C17H27N1O2Si2	yes	1	1	2	2	Organoheterocyclic compounds	Indoles and derivatives	Indolyl carboxylic acids and derivatives	Indolyl carboxylic acids and derivatives
kynurenic acid	HCZHHEIFKROPDY-UHFFFAOYSA-N	189.043	728019	728655	2			334.129	[M-H]+	334.128	0.0013622	C10H7NO3	C16H23N1O3Si2	yes	1	1	1	1	Organoheterocyclic compounds	Quinolines and derivatives	Quinoline carboxylic acids	Quinoline carboxylic acids
10-hydroxydecanoic acid	YJCJVMMDTBEITC-UHFFFAOYSA-N	188.141	615243	616357	2			333.228	[M+H]+	333.228	0.0002855	C10H20O3	C16H36O3Si2	yes	1	1	1	1	Organic acids and derivatives	Hydroxy acids and derivatives	Medium-chain hydroxy acids and derivatives	Medium-chain hydroxy acids and derivatives
azelaic acid	BDJRBEYXGGNYIS-UHFFFAOYSA-N	188.105	614275	610000	2			333.192	[M+H]+	333.19	0.0022246	C9H16O4	C15H32O4Si2	yes	1	1	3	2	Lipids and lipid-like molecules	Fatty Acyls	Fatty acids and conjugates	Medium-chain fatty acids
2,3-dihydroxybiphenyl	YKOQAAJBYBTSBS-UHFFFAOYSA-N	186.068	637874	639386	2			331.155	[M+H]+	331.154	0.0009706	C12H10O2	C18H26O2Si2	yes	2	2	6	3	Benzenoids	Benzene and substituted derivatives	Biphenyls and derivatives	Biphenyls and derivatives
palmitic acid	IPCSVZSSVZVIGE-UHFFFAOYSA-N	256.24	719958	714610	1			327.272	[M-H]+	327.272	8.33e-05	C16H32O2	C19H40O2Si1	yes	1	1	1	1	Lipids and lipid-like molecules	Fatty Acyls	Fatty acids and conjugates	Long-chain fatty acids
palmitoleic acid	SECPZKHBENQXJG-FPLPWBNLSA-N	254.225	711182	706866	1			327.272	[M+H]+	327.272	0.000203195	C16H30O2	C19H38O2Si1	yes	3	1	3	1	Lipids and lipid-like molecules	Fatty Acyls	Fatty acids and conjugates	Long-chain fatty acids
melibiose	DLRVVLDZNNYCBX-ABXHMFFYSA-N	342.116	na	981697	8	1		948.467	[M-H]+		na	C12H22O11		no	na	na	na	na	Organic oxygen compounds	Organooxygen compounds	Carbohydrates and carbohydrate conjugates	Glycosyl compounds
2-hydroxychalcone	UDOOPSJCRMKSGL-UHFFFAOYSA-N	224.26	na	na	1	1		326.334	[M+H]+		na	C15H12O2.1TMS.NCH3	C15H12O2.1TMS	yes	na	na	na	na	Phenylpropanoids and polyketides	Linear 1,3-diarylpropanoids	Chalcones and dihydrochalcones	Retrochalcones
5-aminoimidazole-4-carboxamide	DVNYTAVYBRSTGK-UHFFFAOYSA-N	126.054	570119	543508	3		1	325.17	[M-H2O+H]+	325.169	0.0006348	C4H6N4O	C13H28N4Si3	yes	2	1	no	2	Organoheterocyclic compounds	Azoles	Imidazoles	Substituted imidazoles
2,4-dibromophenol	FAXWFCTVSHEODL-UHFFFAOYSA-N	251.861	499676	na	1			324.908	[M+H]+		na	C6H4Br2O	C6H4Br2O.1TMS	yes	na	na	na	na	Benzenoids	Phenols	Halophenols	Bromophenols
indole-3-acetate	SEOVTRFCIGRIMH-UHFFFAOYSA-N	175.063	686700	686867	2			320.15	[M+H]+	320.15	0.0004295	C10H9NO2	C16H25N1O2Si2	yes	2	1	2	1	Organoheterocyclic compounds	Indoles and derivatives	Indolyl carboxylic acids and derivatives	Indole-3-acetic acid derivatives
citrulline	RHGKLRLOHDJJDR-BYPYZUCNSA-N	175.096	184321	621977	2			319.175	[M]+	319.176	0.0016427	C6H13N3O3	C12H29N3O3Si2	yes	3	no	3	no	Organic acids and derivatives	Carboxylic acids and derivatives	Amino acids, peptides, and analogues	Amino acids and derivatives
indole-3-acetamide	ZOAMBXDOGPRZLP-UHFFFAOYSA-N	174.079	742420	742928	2			319.166	[M+H]+	319.166	0.0002739	C10H10N2O	C16H26N2O1Si2	yes	2	1	2	1	Organoheterocyclic compounds	Indoles and derivatives	Indoles	3-alkylindoles
phenylphosphoric acid	CMPQUABWPXYYSH-UHFFFAOYSA-N	174.008	521718	519337	2			319.095	[M+H]+	319.094	0.0013267	C6H7O4P	C12H23O4P1Si2	yes	9	2	3	5	Organic acids and derivatives	Organic phosphoric acids and derivatives	Phosphate esters	Aryl phosphates
aniline-o-sulfonic acid	ZMCHBSMFKQYNKA-UHFFFAOYSA-N	173.015	607593	577935	2			318.102	[M+H]+	318.101	0.00047526	C6H7NO3S	C12H23NO3SSi2	yes	1	1	1	1	Benzenoids	Benzene and substituted derivatives	Benzenesulfonic acids and derivatives	Benzenesulfonic acids and derivatives
phosphate	AJPJDKMHJJGVTQ-UHFFFAOYSA-M	97.9952	na	na	3			315.122	[2M+H]+		na	H2NaO4P	H4Na2O8P2.3TMS	yes	na	na	na	na	Mixed metal/non-metal compounds	Alkali metal oxoanionic compounds	Alkali metal phosphates	Alkali metal phosphates
ortho-phosphoric acid	NBIIXXVUZAFLBC-UHFFFAOYSA-N	97.9769	353025	345791	3			315.103	[M+H]+	315.103	3.457e-05	H3O4P	H27O4P1C9Si3	yes	4	2	4	2	Homogeneous non-metal compounds	Non-metal oxoanionic compounds	Non-metal phosphates	Non-metal phosphates
3-methyl-L-histidine	JDHILDINMRGULE-LURJTMIESA-N	169.085	645602	na	2			314.172	[M+H]+	314.171	0.0011976	C7H11N3O2	C13H27N3O2Si2	yes	1	1	1	1	Organic acids and derivatives	Carboxylic acids and derivatives	Amino acids, peptides, and analogues	Amino acids and derivatives
1-hexadecanol	BXWNKGSJHAJOGX-UHFFFAOYSA-N	242.261	685739	680078	1			313.293	[M-H]+	313.293	0.0001587	C16H34O	C19H42O1Si1	yes	no	1	1	1	Lipids and lipid-like molecules	Fatty Acyls	Fatty alcohols	Long-chain fatty alcohols
4-hydroxy-3-methoxybenzoic acid	WKOLLVMJNQIZCI-UHFFFAOYSA-N	168.042	603001	599093	2			313.129	[M+H]+	313.128	0.0015497	C8H8O4	C14H24O4Si2	yes	1	1	1	1	Benzenoids	Benzene and substituted derivatives	Benzoic acids and derivatives	Methoxybenzoic acids and derivatives
synephrine	YRCWQPVGYLYSOX-UHFFFAOYSA-N	167.095	568460	622157	2			312.182	[M+H]+	312.181	0.0003897	C9H13NO2	C15H29NO2Si2	yes	1	1	1	1	Benzenoids	Phenols	1-hydroxy-2-unsubstituted benzenoids	1-hydroxy-2-unsubstituted benzenoids
2-amino-3-methoxybenzoic acid	SXOPCLUOUFQBJV-UHFFFAOYSA-N	167.058	624120	621503	2			312.145	[M+H]+	312.145	0.0002241	C8H9NO3	C14H25N1O3Si2	yes	2	1	2	1	Benzenoids	Benzene and substituted derivatives	Benzoic acids and derivatives	Methoxybenzoic acids and derivatives
benzoin	ISAOCJYIOMOJEB-UHFFFAOYSA-N	212.084	622277	620856	1	1		312.142	[M-H]+	312.141	0.0014516	C14H12O2	C18H23O2Si1N1	yes	1	1	1	1	Phenylpropanoids and polyketides	Stilbenes	Benzoins	Benzoins
quinolinic acid	GJAWHXHKYYXBSV-UHFFFAOYSA-N	167.022	583831	596677	2			312.109	[M+H]+	312.109	9.86e-05	C7H5NO4	C13H21N1O4Si2	yes	1	1	1	1	Organoheterocyclic compounds	Pyridines and derivatives	Pyridinecarboxylic acids and derivatives	Pyridinecarboxylic acids
adenosine diphosphate	XTWYTFMLZFPYCI-KQYNXXCUSA-N	427.2	na	na	6			860.445	[M-H]+		na	C10H15N5O10P2		no	na	na	na	na	Nucleosides, nucleotides, and analogues	Purine nucleotides	Purine ribonucleotides	Purine ribonucleoside diphosphates
3-(4-hydroxyphenyl)propionic acid	NMHMNPHRMNGLLB-UHFFFAOYSA-N	166.063	601867	598085	2			311.15	[M+H]+	311.148	0.0018952	C9H10O3	C15H26O3Si2	yes	2	3	3	7	Phenylpropanoids and polyketides	Phenylpropanoic acids	0	Phenylpropanoic acids
3-phenyllactic acid	VOXXWSYKYCBWHO-UHFFFAOYSA-N	166.063	517640	516071	2			311.15	[M+H]+	311.149	0.0006452	C9H10O3	C15H26O3Si2	yes	1	1	1	1	Phenylpropanoids and polyketides	Phenylpropanoic acids	0	Phenylpropanoic acids
phthalic acid	XNGIFLGASWRNHJ-UHFFFAOYSA-N	166.027	569639	567166	2			311.113	[M+H]+	311.113	0.0006097	C8H6O4	C14H22O4Si2	yes	1	1	1	1	Benzenoids	Benzene and substituted derivatives	Benzoic acids and derivatives	Benzoic acids
3-(2-hydroxyphenyl)propanoic acid	CJBDUOMQLFKVQC-UHFFFAOYSA-N	166.063	564283	562854	2			310.142	[M]+	310.142	0.0002602	C9H10O3	C15H26O3Si2	yes	no	4	9	2	Phenylpropanoids and polyketides	Phenylpropanoic acids	0	Phenylpropanoic acids
glycerol	PEDCQBHIVMGVHV-UHFFFAOYSA-N	92.0473	347001	345180	3			309.174	[M+H]+	309.174	0.00023311	C3H8O3	C12H32O3Si3	yes	4	2	4	3	Organic oxygen compounds	Organooxygen compounds	Carbohydrates and carbohydrate conjugates	Sugar alcohols
2-hydroxycinnamic acid	PMOWTIHVNWZYFI-AATRIKPKSA-N	164.047	623352	619877	2			309.134	[M+H]+	309.134	0.0004651	C9H8O3	C15H24O3Si2	yes	1	2	1	2	Phenylpropanoids and polyketides	Cinnamic acids and derivatives	Hydroxycinnamic acids and derivatives	Hydroxycinnamic acids
4-hydroxycinnamic acid	NGSWKAQJJWESNS-ZZXKWVIFSA-N	164.047	677493	675005	2			309.134	[M+H]+	309.134	6.51e-05	C9H8O3	C15H24O3Si2	yes	1	1	2	2	Phenylpropanoids and polyketides	Cinnamic acids and derivatives	Hydroxycinnamic acids and derivatives	Hydroxycinnamic acids
p-hydroxylphenyllactic acid	JVGVDSSUAVXRDY-UHFFFAOYSA-N	182.058	659818	654493	2		1	309.134	[M-H2O+H]+	309.133	0.0008048	C9H10O4	C15H24O3Si2	yes	1	1	2	1	Phenylpropanoids and polyketides	Phenylpropanoic acids	0	Phenylpropanoic acids
beta-alanine	UCMIRNVEIXFBKS-UHFFFAOYSA-N	89.0477	436393	300521	3			306.174	[M+H]+	306.173	0.00141747	C3H7NO2	C12H31N1O2Si3	yes	2	2	2	2	Organic acids and derivatives	Carboxylic acids and derivatives	Amino acids, peptides, and analogues	Amino acids and derivatives
tryptophol	MBBOMCVGYCRMEA-UHFFFAOYSA-N	161.084	na	na	2			306.171	[M+H]+	306.171	0.000355	C10H11NO	C16H27NOSi2	yes	na	na	na	na	Organoheterocyclic compounds	Indoles and derivatives	Indoles	3-alkylindoles
guanosine 5'-monophosphate	RQFCJASXJCIDSX-UUOKFMHZSA-N	363.22	na	1038826	6			796.465			na	C10H14N5O8P		no	na	na	na	na	Nucleosides, nucleotides, and analogues	Purine nucleotides	Purine ribonucleotides	Purine ribonucleoside monophosphates
2,8-dihydroxyquinoline	ZXZKYYHTWHJHFT-UHFFFAOYSA-N	161.048	626237	627420	2			306.135	[M-H]+	306.135	2.05e-05	C9H7NO2	C15H23N1O2Si2	yes	1	1	2	3	Organoheterocyclic compounds	Quinolines and derivatives	Quinolones and derivatives	Quinolones and derivatives
melatonin	DRLFMBDRBRZALE-UHFFFAOYSA-N	232.121	859533	865840	1			305.169	[M+H]+	305.168	0.0004108	C13H16N2O2	C16H24N2O2Si1	yes	1	1	1	1	Organoheterocyclic compounds	Indoles and derivatives	Indoles	3-alkylindoles
pimelic acid	WLJVNTCWHIRURA-UHFFFAOYSA-N	160.074	527739	522400	2			305.16	[M+H]+	305.16	0.0004999	C7H12O4	C13H28O4Si2	yes	1	1	2	1	Lipids and lipid-like molecules	Fatty Acyls	Fatty acids and conjugates	Medium-chain fatty acids
citraconic acid	HNEGQIOMVPPMNR-IHWYPQMZSA-N	130.027	452733	451605	2		1	303.132	[M+H]+	303.132	0.000215	C5H6O4	C12H25NO4Si2	yes	1	1	1	1	Lipids and lipid-like molecules	Fatty Acyls	Fatty acids and conjugates	Branched fatty acids
3-(1-pyrazolyl)-L-alanine	PIGOPELHGLPKLL-YFKPBYRVSA-N	155.069	501768	498778	2			300.156	[M-H]+	300.156	1.25e-05	C6H9N3O2	C12H25N3O2Si2	yes	1	1	1	1	Organic acids and derivatives	Carboxylic acids and derivatives	Amino acids, peptides, and analogues	Amino acids and derivatives
3-hydroxyphenylacetic acid	FVMDYYGIDFPZAX-UHFFFAOYSA-N	152.047	524080	528448	2			297.134	[M+H]+	297.134	0.0007151	C8H8O3	C14H24O3Si2	yes	2	3	3	5	Benzenoids	Phenols	1-hydroxy-4-unsubstituted benzenoids	1-hydroxy-4-unsubstituted benzenoids
4-hydroxyphenylacetic acid	XQXPVVBIMDBYFF-UHFFFAOYSA-N	152.047	545755	541946	2			297.134	[M+H]+	297.133	0.0013551	C8H8O3	C14H24O3Si2	yes	2	1	2	2	Benzenoids	Phenols	1-hydroxy-2-unsubstituted benzenoids	1-hydroxy-2-unsubstituted benzenoids
acetaminophen	RZVAJINKPMORJF-UHFFFAOYSA-N	151.063	539837	na	2			296.15	[M+H]+	296.149	0.0008595	C8H9NO2	C14H25N1O2Si2	yes	1	1	1	1	Benzenoids	Phenols	1-hydroxy-2-unsubstituted benzenoids	1-hydroxy-2-unsubstituted benzenoids
N-2-fluorenylacetamide	CZIHNRWJTSTCEX-UHFFFAOYSA-N	223.1	na	794034	1			296.147			na	C15H13NO	C15H13NO.1TMS	yes	na	na	na	na	Benzenoids	Fluorenes	0	Fluorenes
2-hydroxyphenylacetic acid	CCVYRRGZDBSHFU-UHFFFAOYSA-N	152.047	509365	507921	2			296.126	[M]+	296.126	0.0003901	C8H8O3	C14H24O3Si2	yes	6	3	7	5	Benzenoids	Benzene and substituted derivatives	Phenylacetic acids	2(hydroxyphenyl)acetic acids
methionine	FFEARJCKVFRZRR-BYPYZUCNSA-N	149.051	483466	na	2			294.138			na	C5H11NO2S	C5H11NO2S.2TMS	yes	na	na	na	na	Organic acids and derivatives	Carboxylic acids and derivatives	Amino acids, peptides, and analogues	Amino acids and derivatives
4-Hydroxymandelonitrile	HOOOPXDSCKBLFG-UHFFFAOYSA-N	149.048	570255	570313	2			293.127	[M]+	293.125	0.00179447	C8H7NO2	C14H23N1O2Si2	yes	2	1	2	no	Benzenoids	Phenols	1-hydroxy-2-unsubstituted benzenoids	1-hydroxy-2-unsubstituted benzenoids
glycine	DHMQDGOQFOQNFH-UHFFFAOYSA-N	75.032	363946	368260	3			292.158	[M+H]+	292.158	0.0001174	C2H5NO2	C11H29N1O2Si3	yes	2	2	2	2	Organic acids and derivatives	Carboxylic acids and derivatives	Amino acids, peptides, and analogues	Amino acids and derivatives
adipic acid	WNLRTRBMVRJNCN-UHFFFAOYSA-N	146.058	477488	474146	2			291.145	[M+H]+	291.145	0.0001898	C6H10O4	C12H26O4Si2	yes	na	na	na	na	Lipids and lipid-like molecules	Fatty Acyls	Fatty acids and conjugates	Medium-chain fatty acids
4-acetamidobutyric acid	UZTFMUBKZQVKLK-UHFFFAOYSA-N	145.074	470347	467172	2			290.161	[M+H]+	290.161	0.00011579	C6H11NO3	C12H27NO3Si2	yes	1	1	1	1	Organic acids and derivatives	Carboxylic acids and derivatives	Amino acids, peptides, and analogues	Amino acids and derivatives
5-hydroxymethyl-2-furoic acid	PCSKKIUURRTAEM-UHFFFAOYSA-N	142.027	499778	na	2			287.113	[M+H]+	287.113	0.0004197	C6H6O4	C12H22O4Si2	yes	1	1	1	1	Organoheterocyclic compounds	Furans	Furoic acid and derivatives	Furoic acids
methyl heptadecanoate	HUEBIMLTDXKIPR-UHFFFAOYSA-N	284.272	705590	708579	0			285.279	[M+H]+	285.279	0.0004254	C18H36O2	C18H36O2	yes	1	no	1	1	Lipids and lipid-like molecules	Fatty Acyls	Fatty acid esters	Fatty acid methyl esters
urocanic acid	LOIYMIARKYCTBW-OWOJBTEDSA-N	138.043	708515	701737	2			283.13	[M+H]+	283.13	0.0002884	C6H6N2O2	C12H22N2O2Si2	yes	1	1	1	1	Organoheterocyclic compounds	Azoles	Imidazoles	Substituted imidazoles
4-hydroxybenzoic acid	FJKROLUGYXJWQN-UHFFFAOYSA-N	138.032	541156	537389	2			283.119	[M+H]+	283.118	0.000255	C7H6O3	C13H22O3Si2	yes	1	1	4	1	Benzenoids	Benzene and substituted derivatives	Benzoic acids and derivatives	Hydroxybenzoic acid derivatives
salicylic acid	YGSDEFSMJLZEOE-UHFFFAOYSA-N	138.032	483799	479945	2			283.119	[M+H]+	283.118	7.5e-05	C7H6O3	C13H22O3Si2	yes	1	1	1	1	Benzenoids	Benzene and substituted derivatives	Benzoic acids and derivatives	Hydroxybenzoic acid derivatives
2-(4-hydroxyphenyl)ethanol	YCCILVSKPBXVIP-UHFFFAOYSA-N	138.068	511781	509983	2			282.147	[M]+	282.147	0.0004956	C8H10O2	C14H26O2Si2	yes	5	1	4	1	Benzenoids	Phenols	Tyrosols and derivatives	Tyrosols
hypoxanthine	FDGQSTZJBFJUBT-UHFFFAOYSA-N	136.039	623083	620090	2			281.125	[M+H]+	281.125	0.0004518	C5H4N4O	C11H20N4O1Si2	yes	1	1	1	1	Organoheterocyclic compounds	Imidazopyrimidines	Purines and purine derivatives	Purinones
adenine	GFFGJBXGBJISGV-UHFFFAOYSA-N	135.054	649885	647936	2			280.141	[M+H]+	280.141	0.0004762	C5H5N5	C11H21N5Si2	yes	1	1	1	1	Organoheterocyclic compounds	Imidazopyrimidines	Purines and purine derivatives	6-aminopurines
Myricetin	IKMDFBPHZNJCSN-UHFFFAOYSA-N	318.24	na	na	6			751.485			na	C15H10O8		no	na	na	na	na	Phenylpropanoids and polyketides	Flavonoids	Flavones	Flavonols
N-acetyl-L-phenylalanine	CBQJSKKFNMDLON-JTQLQIEISA-N	207.09	624648	611794	1			280.137	[M+H]+	280.137	0.0003563	C11H13NO3	C14H21N1O3Si1	yes	1	1	1	1	Organic acids and derivatives	Carboxylic acids and derivatives	Amino acids, peptides, and analogues	Amino acids and derivatives
aspartic acid	CKLJMWTZIZZHCS-REOHCLBHSA-N	133.038	428805	479202	2			278.124	[M+H]+	278.124	9.13e-05	C4H7NO4	C10H23N1O4Si2	yes	1	1	1	1	Organic acids and derivatives	Carboxylic acids and derivatives	Amino acids, peptides, and analogues	Amino acids and derivatives
5-methoxy-3-indoleacetic acid	COCNDHOPIHDTHK-UHFFFAOYSA-N	205.074	755964	764653	1			278.121	[M+H]+	278.12	0.0008862	C11H11NO3	C14H19N1O3Si1	yes	1	1	1	1	Organoheterocyclic compounds	Indoles and derivatives	Indolyl carboxylic acids and derivatives	Indole-3-acetic acid derivatives
lipoamide	FCCDDURTIIUXBY-UHFFFAOYSA-N	205.06	762783	768672	1			278.107	[M+H]+		na	C8H15NOS2	C8H15NOS2.1TMS	yes	na	na	na	na	Organoheterocyclic compounds	Dithiolanes	Lipoamides	Lipoamides
L-homocysteine	FFFHZYDWPBMWHY-UHFFFAOYSA-N	135.035	870112	873891	2			278.107	[M-H]+	278.104	0.0025707	C4H9NO2S	C10H25NO2SSi2	yes	2	2	2	no	Organic acids and derivatives	Carboxylic acids and derivatives	Amino acids, peptides, and analogues	Amino acids and derivatives
lipoic acid	AGBQKNBQESQNJD-SSDOTTSWSA-N	206.044	682050	685045	1			278.083	[M]+	278.083	0.00035	C8H14O2S2	C11H22O2S2Si1	yes	3	1	2	4	Organoheterocyclic compounds	Dithiolanes	Lipoic acids and derivatives	Lipoic acids and derivatives
2-hydroxyhexanoic acid	NYHNVHGFPZAZGA-UHFFFAOYSA-N	132.079	353588	na	2			277.166	[M+H]+	277.164	0.0012752	C6H12O3	C12H28O3Si2	yes	1	1	1	1	Lipids and lipid-like molecules	Fatty Acyls	Fatty acids and conjugates	Medium-chain fatty acids
6-hydroxycaproic acid	IWHLYPDWHHPVAA-UHFFFAOYSA-N	132.079	435603	433168	2			277.166	[M+H]+	277.165	0.0006352	C6H12O3	C12H28O3Si2	yes	1	1	1	1	Organic acids and derivatives	Hydroxy acids and derivatives	Medium-chain hydroxy acids and derivatives	Medium-chain hydroxy acids and derivatives
arabitol	HEBKCHPVOIAQTA-IMJSIDKUSA-N	152.068	185735	574079	2		1	277.129	[M-H2O+H]+	277.128	0.0012995	C5H12O5	C11H26O4Si2	yes	7	4	7	no	Organic oxygen compounds	Organooxygen compounds	Carbohydrates and carbohydrate conjugates	Sugar alcohols
glutaric acid	JFCQEDHGNNZCLN-UHFFFAOYSA-N	132.042	423593	420308	2			277.129	[M+H]+	277.128	0.0012678	C5H8O4	C11H24O4Si2	yes	1	1	1	1	Organic acids and derivatives	Carboxylic acids and derivatives	Dicarboxylic acids and derivatives	Dicarboxylic acids and derivatives
L-norleucine	LRQKBLKVPFOOQJ-YFKPBYRVSA-N	131.095	377127	373893	2			276.182	[M+H]+	276.182	0.0004903	C6H13NO2	C12H29N1O2Si2	yes	1	1	1	1	Organic acids and derivatives	Carboxylic acids and derivatives	Amino acids, peptides, and analogues	Amino acids and derivatives
trans-3-hydroxy-L-proline	BJBUEDPLEOHJGE-IMJSIDKUSA-N	131.058	436320	434834	2			276.145	[M+H]+	276.144	0.0012941	C5H9NO3	C11H25N1O3Si2	yes	1	1	1	1	Organic acids and derivatives	Carboxylic acids and derivatives	Amino acids, peptides, and analogues	Amino acids and derivatives
trans-4-hydroxy-L-proline	PMMYEEVYMWASQN-DMTCNVIQSA-N	131.058	460844	455474	2			276.145	[M+H]+	276.145	0.0004441	C5H9NO3	C11H25N1O3Si2	yes	1	1	1	1	Organic acids and derivatives	Carboxylic acids and derivatives	Amino acids, peptides, and analogues	Amino acids and derivatives
N-acetylputrescine	KLZGKIDSEJWEDW-UHFFFAOYSA-N	130.111	596119	na	2			275.197	[M+H]+	275.197	0.0002241	C6H14N2O	C12H30N2O1Si2	yes	1	1	1	1	Organic acids and derivatives	Carboximidic acids and derivatives	Carboximidic acids	Carboximidic acids
lauric acid	POULHZVOKOAJMA-UHFFFAOYSA-N	200.178	549587	547162	1			273.225	[M+H]+	273.224	0.001163	C12H24O2	C15H32O2Si1	yes	1	1	1	1	Lipids and lipid-like molecules	Fatty Acyls	Fatty acids and conjugates	Medium-chain fatty acids
4-methylcatechol	ZBCATMYQYDCTIZ-UHFFFAOYSA-N	124.052	417308	416352	2			269.139	[M+H]+	269.139	0.0005505	C7H8O2	C13H24O2Si2	yes	1	1	1	1	Benzenoids	Phenols	Benzenediols	Catechols
3-hydroxybenzyl alcohol	OKVJCVWFVRATSG-UHFFFAOYSA-N	124.052	460886	459611	2			268.131	[M]+	268.13	0.0014155	C7H8O2	C13H24O2Si2	yes	3	1	3	1	Benzenoids	Benzene and substituted derivatives	Benzyl alcohols	Benzyl alcohols
orcinol	OIPPWFOQEKKFEE-UHFFFAOYSA-N	124.052	447748	444755	2			268.131	[M]+	268.131	0.0001655	C7H8O2	C13H24O2Si2	yes	1	1	1	1	Benzenoids	Phenols	Benzenediols	Resorcinols
9-phenanthrenol	DZKIUEHLEXLYKM-UHFFFAOYSA-N	194.073	747839	754109	1			267.121	[M+H]+	267.119	0.0015279	C14H10O	C17H18O1Si1	yes	3	4	2	4	Benzenoids	Phenanthrenes and derivatives	Phenanthrols	Phenanthrols
phenylethylamine	BHHGXPLMPWCGHP-UHFFFAOYSA-N	121.089	508641	511749	2			266.176	[M+H]+	266.174	0.0018404	C8H11N	C14H27NSi2	yes	1	1	2	no	Benzenoids	Benzene and substituted derivatives	Phenethylamines	Phenethylamines
phenaceturic acid	UTYVDVLMYQPLQB-UHFFFAOYSA-N	193.074	657983	648908	1			266.121	[M+H]+	266.12	0.0010662	C10H11NO3	C13H19N1O3Si1	yes	1	1	1	1	Organic acids and derivatives	Carboxylic acids and derivatives	Amino acids, peptides, and analogues	Amino acids and derivatives
scopoletin	RODXRVNMMDRFIK-UHFFFAOYSA-N	192.042	712559	723182	1			265.09	[M+H]+	265.089	0.0006817	C10H8O4	C13H16O4Si1	yes	1	1	1	1	Phenylpropanoids and polyketides	Coumarins and derivatives	Hydroxycoumarins	7-hydroxycoumarins
inosine 5'-monophosphate	AANLCWYVVNBGEE-IDIVVRGQSA-L	348.047	na	na	5			709.253	[M+H]+		na	C10H11N4Na2O8P		no	na	na	na	na	Nucleosides, nucleotides, and analogues	Purine nucleotides	Purine ribonucleotides	Purine ribonucleoside monophosphates
L-homoserine	UKAUYVFTDYCKQA-VKHMYHEASA-N	119.058	400095	443004	2			264.145	[M+H]+	264.145	1.59e-05	C4H9NO3	C10H25N1O3Si2	yes	1	1	1	1	Organic acids and derivatives	Carboxylic acids and derivatives	Amino acids, peptides, and analogues	Amino acids and derivatives
threonine	AYFVYJQAPQTCCC-GBXIJSLDSA-N	119.058	357410	359083	2			264.145	[M+H]+	264.145	1.59e-05	C4H9NO3	C10H25N1O3Si2	yes	1	1	1	1	Organic acids and derivatives	Carboxylic acids and derivatives	Amino acids, peptides, and analogues	Amino acids and derivatives
2-hydroxyvaleric acid	JRHWHSJDIILJAT-UHFFFAOYSA-N	118.063	300350	309568	2			263.15	[M+H]+	263.15	0.0004848	C5H10O3	C11H26O3Si2	yes	1	1	1	1	Lipids and lipid-like molecules	Fatty Acyls	Fatty acids and conjugates	Hydroxy fatty acids
methylmalonic acid	ZIYVHBGGAOATLY-UHFFFAOYSA-N	118.027	317178	311544	2			263.113	[M+H]+	263.114	3.03e-05	C4H6O4	C10H22O4Si2	yes	1	1	3	1	Organic acids and derivatives	Carboxylic acids and derivatives	Dicarboxylic acids and derivatives	Dicarboxylic acids and derivatives
DL-glyceraldehyde	MNQZXJOMYWMBOU-UHFFFAOYSA-N	90.0317	316551	na	2	1		262.129	[M-H]+	262.129	0.00038405	C3H6O3	C10H25O3Si2N1	yes	1	1	1	1	Organic oxygen compounds	Organooxygen compounds	Carbohydrates and carbohydrate conjugates	Monosaccharides
fumaric acid	VZCYOOQTPOCHFL-OWOJBTEDSA-N	116.011	392994	390675	2			261.098	[M+H]+	261.097	0.0003696	C4H4O4	C10H20O4Si2	yes	2	1	1	1	Organic acids and derivatives	Carboxylic acids and derivatives	Dicarboxylic acids and derivatives	Dicarboxylic acids and derivatives
proline	ONIBWKKTOPOVIA-BYPYZUCNSA-N	115.063	364582	363983	2			260.15	[M+H]+	260.15	0.0002095	C5H9NO2	C11H25N1O2Si2	yes	1	1	1	1	Organic acids and derivatives	Carboxylic acids and derivatives	Amino acids, peptides, and analogues	Amino acids and derivatives
maleamic acid	FSQQTNAZHBEJLS-UPHRSURJSA-N	115.027	440402	na	2			260.114			na	C4H5NO3	C4H5NO3.2TMS	yes	na	na	na	na	Lipids and lipid-like molecules	Fatty Acyls	Fatty acids and conjugates	Straight chain fatty acids
cis-1,2-cyclohexanediol	PFURGBBHAOXLIO-OLQVQODUSA-N	116.084	338873	345040	2			259.155	[M-H]+	259.155	0.0004206	C6H12O2	C12H28O2Si2	yes	1	1	1	1	Organic oxygen compounds	Organooxygen compounds	Alcohols and polyols	Secondary alcohols
3-ureidopropionate	JSJWCHRYRHKBBW-UHFFFAOYSA-N	132.053	431796	539576	2		1	259.13	[M-H2O+H]+	259.129	0.0003181	C4H8N2O3	C10H22N2O2Si2	yes	1	1	1	1	Organic acids and derivatives	Organic carbonic acids and derivatives	Ureas	Ureas
asparagine	DCXYFEDJOCDNAF-REOHCLBHSA-N	132.053	470240	476536	2		1	259.13	[M-H2O+H]+	259.13	4.19e-05	C4H8N2O3	C10H22N2O2Si2	yes	1	1	1	1	Organic acids and derivatives	Carboxylic acids and derivatives	Amino acids, peptides, and analogues	Amino acids and derivatives
5-methyluridine	DWRXFEITVBNRMK-JXOAFFINSA-N	258.085	462906	na	0			259.093	[M+H]+	259.091	0.0016112	C10H14N2O6	C10H14N2O6	yes	no	4	no	4	Nucleosides, nucleotides, and analogues	Pyrimidine nucleosides	0	Pyrimidine nucleosides
cytosine	OPTASPLRGRRNAP-UHFFFAOYSA-N	111.043	488542	486112	2			256.13	[M+H]+	256.13	5.72e-05	C4H5N3O	C10H21N3O1Si2	yes	1	1	1	1	Organoheterocyclic compounds	Diazines	Pyrimidines and pyrimidine derivatives	Pyrimidones
pyrrole-2-carboxylic acid	WRHZVMBBRYBTKZ-UHFFFAOYSA-N	111.032	393881	394475	2			256.119	[M+H]+	256.119	0.0003094	C5H5NO2	C8H13N1O2Si1	yes	1	1	1	1	Organoheterocyclic compounds	Pyrroles	Pyrrole carboxylic acids and derivatives	Pyrrole carboxylic acids
catechol	YCIMNLLNPGFGHC-UHFFFAOYSA-N	110.037	374230	377128	2			255.124	[M+H]+	255.123	0.0008304	C6H6O2	C12H22O2Si2	yes	1	1	1	1	Benzenoids	Phenols	Benzenediols	Catechols
9-hydroxyfluorene	AFMVESZOYKHDBJ-UHFFFAOYSA-N	182.073	622213	na	1			255.121	[M+H]+	255.12	0.0005879	C13H10O	C16H18O1Si1	yes	1	1	1	2	Benzenoids	Fluorenes	0	Fluorenes
Methyl jasmonate	GEWDNTWNSAZUDX-WQMVXFAESA-N	224.141	585113	585533	0	1		254.176	[M]+	254.175	0.0004985	C13H20O3	C14H23NO3	yes	1	no	1	1	Lipids and lipid-like molecules	Fatty Acyls	Lineolic acids and derivatives	Jasmonic acids
4-aminophenol	PLIKAWJENQZMHA-UHFFFAOYSA-N	109.053	490790	490567	2			254.14	[M+H]+	254.139	0.0005322	C6H7NO	C12H23N1O1Si2	yes	1	1	1	1	Benzenoids	Benzene and substituted derivatives	Aniline and substituted anilines	Aniline and substituted anilines
hypotaurine	VVIUBCNYACGLLV-UHFFFAOYSA-N	109.02	524993	na	2			254.107	[M+H]+	254.105	0.0015306	C2H7NO2S	C8H23N1O2S1Si2	yes	3	2	3	2	Organic acids and derivatives	Sulfinic acids and derivatives	Sulfinic acids	Sulfinic acids
2-carboxybenzaldehyde	DYNFCHNNOHNJFG-UHFFFAOYSA-N	150.032	491479	532097	1	1		252.106	[M+H]+	252.105	0.000326	C8H6O3	C12H17O3Si1N1	yes	1	1	1	1	Benzenoids	Benzene and substituted derivatives	Benzoic acids and derivatives	Benzoic acids
pinitol	DSCFFEYYQKSRSV-KLJZZCKASA-N	194.079	na	na	5			555.285			na	null		no	na	na	na	na	Organic oxygen compounds	Organooxygen compounds	Alcohols and polyols	Secondary alcohols
benzoylformic acid	FAQJJMHZNSSFSM-UHFFFAOYSA-N	150.032	491785	356028	1	1		252.106			na	C8H6O3.1TMS.NCH3	C8H6O3.1TMS	yes	na	na	na	na	Benzenoids	Benzene and substituted derivatives	Benzoyl derivatives	Benzoyl derivatives
serine	MTCFGRXMJLQNBG-REOHCLBHSA-N	105.043	341222	339071	2			250.129	[M+H]+	250.13	8.59e-05	C3H7NO3	C9H23N1O3Si2	yes	1	1	1	1	Organic acids and derivatives	Carboxylic acids and derivatives	Amino acids, peptides, and analogues	Amino acids and derivatives
N-formyl-L-methionine	PYUSHNKNPOHWEZ-YFKPBYRVSA-N	177.046	566770	566324	1			250.093	[M+H]+	250.093	9.74e-05	C6H11NO3S	C9H19N1O3S1Si1	yes	3	1	3	1	Organic acids and derivatives	Carboxylic acids and derivatives	Amino acids, peptides, and analogues	Amino acids and derivatives
3-hydroxybutyric acid	WHBMMWSBFZVSSR-UHFFFAOYSA-N	104.047	291288	278679	2			249.134	[M+H]+	249.134	0.000385113	C4H8O3	C10H24O3Si2	yes	1	1	1	1	Organic acids and derivatives	Hydroxy acids and derivatives	Beta hydroxy acids and derivatives	Beta hydroxy acids and derivatives
2-hydroxybutanoic acid	AFENDNXGAFYKQO-UHFFFAOYSA-N	104.047	255643	258524	2			249.134	[M+H]+	249.134	2.49e-05	C4H8O3	C10H24O3Si2	yes	1	1	1	1	Organic acids and derivatives	Hydroxy acids and derivatives	Alpha hydroxy acids and derivatives	Alpha hydroxy acids and derivatives
2-aminobutyric acid	QWCKQJZIFLGMSD-VKHMYHEASA-N	103.063	293816	na	2			248.15	[M+H]+	248.15	0.0002095	C4H9NO2	C10H25N1O2Si2	yes	1	1	1	1	Organic acids and derivatives	Carboxylic acids and derivatives	Amino acids, peptides, and analogues	Amino acids and derivatives
DL-3-aminoisobutyric acid	QCHPKSFMDHPSNR-UHFFFAOYSA-N	103.063	312098	452229	2			248.15	[M+H]+	248.149	0.0010995	C4H9NO2	C10H25NO2Si2	yes	1	1	1	1	Organic acids and derivatives	Carboxylic acids and derivatives	Amino acids, peptides, and analogues	Amino acids and derivatives
N-methyl-L-alanine	GDFAOVXKHJXLEI-VKHMYHEASA-N	103.063	288110	286444	2			248.15	[M+H]+	248.15	0.0003095	C4H9NO2	C10H25N1O2Si2	yes	1	1	1	1	Organic acids and derivatives	Carboxylic acids and derivatives	Amino acids, peptides, and analogues	Amino acids and derivatives
acetyl leucine	WXNXCEHXYPACJF-ZETCQYMHSA-N	173.105	444363	441406	1			246.153	[M+H]+	246.151	0.0012363	C8H15NO3	C11H23N1O3Si1	yes	1	1	1	1	Organic acids and derivatives	Carboxylic acids and derivatives	Amino acids, peptides, and analogues	Amino acids and derivatives
4-quinolinecarboxylic acid	VQMSRUREDGBWKT-UHFFFAOYSA-N	173.048	602429	606231	1			246.095	[M+H]+	246.095	0.0001515	C10H7NO2	C13H15N1O2Si1	yes	1	1	1	1	Organoheterocyclic compounds	Quinolines and derivatives	Quinoline carboxylic acids	Quinoline carboxylic acids
p-toluenesulfonic acid	JOXIMZWYDAKGHI-UHFFFAOYSA-N	172.2	na	532130	1			245.247			na	C7H8O3S	C7H8O3S.1TMS	yes	na	na	na	na	Benzenoids	Benzene and substituted derivatives	Benzenesulfonic acids and derivatives	p-Methylbenzenesulfonates
capric acid	GHVNFZFCNZKVNT-UHFFFAOYSA-N	172.146	454351	450510	1			245.194	[M+H]+	245.193	0.0004329	C10H20O2	C13H28O2Si1	yes	1	1	1	1	Lipids and lipid-like molecules	Fatty Acyls	Fatty acids and conjugates	Medium-chain fatty acids
N-acetyl-L-glutamic acid	RFMMMVDNIPUKGG-YFKPBYRVSA-N	189.064	478773	592501	1		1	244.101	[M-H2O+H]+	244.099	0.0012205	C7H11NO5	C10H17N1O4Si1	yes	1	1	1	1	Organic acids and derivatives	Carboxylic acids and derivatives	Amino acids, peptides, and analogues	Amino acids and derivatives
2-hydroxybiphenyl	LLEMOWNGBBNAJR-UHFFFAOYSA-N	170.073	527273	530064	1			243.121	[M+H]+	243.12	0.0002779	C12H10O	C15H18O1Si1	yes	2	1	1	1	Benzenoids	Benzene and substituted derivatives	Biphenyls and derivatives	Biphenyls and derivatives
carbazole	UJOBWOGCFQCDNV-UHFFFAOYSA-N	167.073	698515	652475	1			240.121	[M+H]+	240.12	0.0006423	C12H9N	C15H17N1Si1	yes	2	2	1	1	Organoheterocyclic compounds	Indoles and derivatives	Carbazoles	Carbazoles
2-amino-3-methoxybenzoic acid	SXOPCLUOUFQBJV-UHFFFAOYSA-N	167.058	566372	621744	1			239.098	[M]+	239.098	0.0001311	C8H9NO3	C11H17N1O3Si1	yes	2	1	2	1	Benzenoids	Benzene and substituted derivatives	Benzoic acids and derivatives	Methoxybenzoic acids and derivatives
6-methylmercaptopurine	UIJIQXGRFSPYQW-UHFFFAOYSA-N	166.031	673157	677250	1			239.079	[M+H]+	239.078	0.0004804	C6H6N4S	C9H14N4S1Si1	yes	2	1	1	1	Organoheterocyclic compounds	Imidazopyrimidines	Purines and purine derivatives	6-thiopurines
phenylalanine	COLNVLDHVKWLRT-QMMMGPOBSA-N	165.079	501179	537401	1			238.126	[M+H]+	238.125	0.0010516	C9H11NO2	C12H19N1O2Si1	yes	1	1	1	1	Organic acids and derivatives	Carboxylic acids and derivatives	Amino acids, peptides, and analogues	Amino acids and derivatives
4-pyridoxic acid	HXACOUQIXZGNBF-UHFFFAOYSA-N	183.053	573738	673487	1		1	238.09	[M-H2O+H]+	238.09	0.0001142	C8H9NO4	C11H15N1O3Si1	yes	1	1	1	1	Organoheterocyclic compounds	Pyridines and derivatives	Pyridinecarboxylic acids and derivatives	Pyridinecarboxylic acids
4-isopropylbenzoic acid	CKMXAIVXVKGGFM-UHFFFAOYSA-N	164.084	487453	488439	1			237.131	[M+H]+	237.131	1.26e-05	C10H12O2	C13H20O2Si1	yes	1	1	1	1	Lipids and lipid-like molecules	Prenol lipids	Monoterpenoids	Aromatic monoterpenoids
3-hydroxypropionic acid	ALRHLSYJTWAHJZ-UHFFFAOYSA-N	90.0317	276434	269050	2			235.119	[M+H]+	235.118	0.00102505	C3H6O3	C9H22O3Si2	yes	1	1	1	1	Organic acids and derivatives	Hydroxy acids and derivatives	Beta hydroxy acids and derivatives	Beta hydroxy acids and derivatives
lactic acid	JVTAAEKCZFNVCJ-UHFFFAOYSA-N	90.0317	226189	216758	2			235.119	[M+H]+	235.118	0.00013505	C3H6O3	C9H22O3Si2	yes	1	1	1	1	Organic acids and derivatives	Hydroxy acids and derivatives	Alpha hydroxy acids and derivatives	Alpha hydroxy acids and derivatives
oxalic acid	MUBZPKHOEPUJKR-UHFFFAOYSA-N	89.9953	269667	260477	2			235.082	[M+H]+	235.084	0.00231046	C2H2O4	C8H18O4Si2	yes	1	1	1	1	Organic acids and derivatives	Carboxylic acids and derivatives	Dicarboxylic acids and derivatives	Dicarboxylic acids and derivatives
alanine	QNAYBMKLOCPYGJ-UHFFFAOYSA-N	89.0477	174336	244218	2			234.135	[M+H]+	234.134	0.00046947	C3H7NO2	C9H15NO2Si2	yes	1	1	1	1	Organic acids and derivatives	Carboxylic acids and derivatives	Amino acids, peptides, and analogues	Amino acids and derivatives
tryptophol	MBBOMCVGYCRMEA-UHFFFAOYSA-N	161.084	634235	658467	1			233.124	[M]+	233.123	0.000622	C10H11NO	C13H19N1O1Si1	yes	1	1	1	1	Organoheterocyclic compounds	Indoles and derivatives	Indoles	3-alkylindoles
4-acetylbutyric acid	MGTZCLMLSSAXLD-UHFFFAOYSA-N	130.063	387851	385939	1	1		232.137	[M+H]+	232.137	3.8e-06	C6H10O3	C10H21O3Si1N1	yes	1	1	1	1	Lipids and lipid-like molecules	Fatty Acyls	Fatty acids and conjugates	Medium-chain fatty acids
4-acetylbutyric acid	MGTZCLMLSSAXLD-UHFFFAOYSA-N	130.063	379827	385939	1	1		232.137	[M+H]+	232.137	2.62e-05	C6H10O3	C10H21O3Si1N1	yes	1	1	1	1	Lipids and lipid-like molecules	Fatty Acyls	Fatty acids and conjugates	Medium-chain fatty acids
nonanoic acid	FBUKVWPVBMHYJY-UHFFFAOYSA-N	158.131	400021	398493	1			231.178	[M+H]+	231.178	9.72e-05	C9H18O2	C12H26O2Si	yes	1	1	1	1	Lipids and lipid-like molecules	Fatty Acyls	Fatty acids and conjugates	Medium-chain fatty acids
N-acetyl-L-aspartic acid	OTCCIMWXFLJLIA-BYPYZUCNSA-N	175.048	553445	547922	1		1	230.085	[M-H2O+H]+	230.085	1.04e-05	C6H9NO5	C9H15N1O4Si1	yes	1	1	1	1	Organic acids and derivatives	Carboxylic acids and derivatives	Amino acids, peptides, and analogues	Amino acids and derivatives
2-butyne-1,4-diol	DLDJFQGPPSQZKI-UHFFFAOYSA-N	86.0368	330577	327727	2			229.108	[M-H]+	229.108	0.00037043	C4H6O2	C10H22O2Si2	yes	2	2	2	2	Organic oxygen compounds	Organooxygen compounds	Alcohols and polyols	Primary alcohols
methylparaben	LXCFILQKKLGQFO-UHFFFAOYSA-N	152.047	474655	na	1			225.095	[M+H]+	225.095	7.71e-05	C8H8O3	C11H16O3Si	yes	1	1	1	1	Benzenoids	Benzene and substituted derivatives	Benzoic acids and derivatives	Benzoic acid esters
p-anisic acid	ZEYHEAKUIGZSGI-UHFFFAOYSA-N	152.047	489899	489597	1			225.095	[M+H]+	225.095	5.71e-05	C8H8O3	C11H16O3Si1	yes	2	1	2	1	Benzenoids	Benzene and substituted derivatives	Benzoic acids and derivatives	Methoxybenzoic acids and derivatives
4-hydroxybenzaldehyde	RGHHSNMVTDWUBI-UHFFFAOYSA-N	122.037	474397	473914	1	1		224.111	[M+H]+	224.11	0.0004014	C7H6O2	C11H17O2Si1N1	yes	1	1	1	1	Organic oxygen compounds	Organooxygen compounds	Carbonyl compounds	Aldehydes
hydrocinnamic acid	XMIIGOLPHOKFCH-UHFFFAOYSA-N	150.068	434939	434598	1			223.115	[M+H]+	223.115	0.0004526	C9H10O2	C12H18O2Si1	yes	2	1	2	2	Phenylpropanoids and polyketides	Phenylpropanoic acids	0	Phenylpropanoic acids
propane-1,3-diol	YPFDHNVEDLHUCE-UHFFFAOYSA-N	76.0524	224967	na	2			221.139	[M+H]+	221.139	3.049e-05	C3H8O2	C9H24O2Si2	yes	1	1	1	1	Organic oxygen compounds	Organooxygen compounds	Alcohols and polyols	Primary alcohols
glycolic acid	AEMRFAOFKBGASW-UHFFFAOYSA-N	76.016	225078	225852	2			221.103	[M+H]+	221.102	0.00052499	C2H4O3	C8H20O3Si2	yes	2	1	1	1	Organic acids and derivatives	Hydroxy acids and derivatives	Alpha hydroxy acids and derivatives	Alpha hydroxy acids and derivatives
cinnamic acid	WBYWAXJHAXSJNI-VOTSOKGWSA-N	148.052	501805	503167	1			221.1	[M+H]+	221.099	0.0002925	C9H8O2	C12H16O2Si1	yes	1	1	1	1	Phenylpropanoids and polyketides	Cinnamic acids and derivatives	Cinnamic acids	Cinnamic acids
3-(3-hydroxyphenyl)propionic acid	QVWAEZJXDYOKEH-UHFFFAOYSA-N	166.063	586963	583569	1		1	221.1	[M-H2O+H]+	221.1	0.0002522	C9H10O3	C12H16O2Si1	yes	2	1	2	1	Phenylpropanoids and polyketides	Phenylpropanoic acids	0	Phenylpropanoic acids
tropic acid	JACRWUWPXAESPB-UHFFFAOYSA-N	166.063	416856	516799	1		1	221.1	[M-H2O+H]+	221.1	5.22e-05	C9H10O3	C12H16O2Si1	yes	1	1	1	1	Organic acids and derivatives	Hydroxy acids and derivatives	Beta hydroxy acids and derivatives	Beta hydroxy acids and derivatives
5,6-Dimethylbenzimidazole	LJUQGASMPRMWIW-UHFFFAOYSA-N	146.084	624329	594880	1			219.132	[M+H]+	219.132	0.0002213	C9H10N2	C12H18N2Si1	yes	1	1	1	1	Organoheterocyclic compounds	Benzimidazoles	0	Benzimidazoles
propyleneglycol	DNIAPMSPPWPWGF-UHFFFAOYSA-N	76.0524	197720	na	2			219.124	[M-H]+	219.123	0.0007007	C3H8O2	C9H24O2Si2	yes	no	1	1	1	Organic oxygen compounds	Organooxygen compounds	Alcohols and polyols	Polyols
(1R,2S)-cis-1,2-dihydro-1,2-naphthalenediol	QPUHWUSUBHNZCG-VHSXEESVSA-N	162.068	499924	556324	1		1	217.105	[M-H2O+H]+	217.104	0.0006676	C10H10O2	C13H16O1Si1	yes	1	1	1	1	Benzenoids	Naphthalenes	0	Naphthalenes
4-hydroxyquinoline	PMZDQRJGMBOQBF-UHFFFAOYSA-N	145.053	545846	545207	1			217.092	[M]+	217.091	0.0008918	C9H7NO	C12H15N1O1Si1	yes	1	1	1	1	Organoheterocyclic compounds	Quinolines and derivatives	Quinolones and derivatives	Hydroquinolones
xanthotoxin	QXKHYNVANLEOEG-UHFFFAOYSA-N	216.042	726576	731352	0			217.05	[M+H]+	217.05	0.0001437	C12H8O4	C12H8O4	yes	1	no	1	1	Phenylpropanoids and polyketides	Coumarins and derivatives	Furanocoumarins	Linear furanocoumarins
5-methoxypsoralen	BGEBZHIAGXMEMV-UHFFFAOYSA-N	216.042	na	741012	0			217.05			na	C12H8O4	C12H8O4	yes	na	na	na	na	Phenylpropanoids and polyketides	Coumarins and derivatives	Furanocoumarins	Linear furanocoumarins
salicylic acid	YGSDEFSMJLZEOE-UHFFFAOYSA-N	138.032	396158	479945	1			211.079	[M+H]+	211.079	0.000217	C7H6O3	C10H14O3Si1	yes	1	1	1	1	Benzenoids	Benzene and substituted derivatives	Benzoic acids and derivatives	Hydroxybenzoic acid derivatives
o-toluic acid	ZWLPBLYKEWSWPD-UHFFFAOYSA-N	136.052	388191	na	1			209.1	[M+H]+	209.099	0.0003225	C8H8O2	C11H16O2Si1	yes	1	1	1	1	Benzenoids	Benzene and substituted derivatives	Benzoic acids and derivatives	Benzoic acids
acetanilide	FZERHIULMFGESH-UHFFFAOYSA-N	135.068	355063	417757	1			208.116	[M-H]+	208.115	0.0011869	C8H9NO	C11H17N1O1Si1	yes	1	1	1	1	Benzenoids	Benzene and substituted derivatives	0	Benzene and substituted derivatives
adenine	GFFGJBXGBJISGV-UHFFFAOYSA-N	135.054	588665	647936	1			208.102	[M+H]+	208.101	0.0004882	C5H5N5	C8H13N5Si1	yes	1	1	1	1	Organoheterocyclic compounds	Imidazopyrimidines	Purines and purine derivatives	6-aminopurines
1-indanol	YIAPLDFPUUJILH-UHFFFAOYSA-N	134.073	393051	400564	1			207.121	[M+H]+	207.12	0.0005979	C9H10O	C12H18O1Si1	yes	2	1	2	2	Benzenoids	Indanes	0	Indanes
4-hydroxybenzyl cyanide	AYKYOOPFBCOXSL-UHFFFAOYSA-N	133.053	485589	486262	1			206.1	[M+H]+	206.099	0.0006568	C8H7NO	C11H15N1O1Si1	yes	1	1	1	1	Benzenoids	Benzene and substituted derivatives	Benzyl cyanides	Benzyl cyanides
mandelonitrile	NNICRUQPODTGRU-UHFFFAOYSA-N	133.053	233605	400073	1			206.1	[M+H]+	206.103	0.0025932	C8H7NO	C11H15NOSi	yes	no	no	no	no	Benzenoids	Benzene and substituted derivatives	0	Benzene and substituted derivatives
urea	XSQUKJJJFZCRTK-UHFFFAOYSA-N	60.0324	324205	328823	2			205.119	[M+H]+	205.119	0.00054376	CH4N2O	C7H20N2O1Si2	yes	1	1	1	1	Organic acids and derivatives	Organic carbonic acids and derivatives	Ureas	Ureas
isoleucine	AGPKZVBTJJNPAG-WHFBIAKZSA-N	131.095	265299	293322	1			204.142	[M+H]+	204.142	4.17e-05	C6H13NO2	C9H21N1O2Si1	yes	1	1	1	1	Organic acids and derivatives	Carboxylic acids and derivatives	Amino acids, peptides, and analogues	Amino acids and derivatives
leucine	ROHFNLRQFUQHCH-YFKPBYRVSA-N	131.095	265872	346389	1			204.142	[M+H]+	204.142	9.17e-05	C6H13NO2	C9H21NO2Si	yes	1	1	1	1	Organic acids and derivatives	Carboxylic acids and derivatives	Amino acids, peptides, and analogues	Amino acids and derivatives
L-norleucine	LRQKBLKVPFOOQJ-YFKPBYRVSA-N	131.095	270540	307988	1			204.142	[M+H]+	204.142	0.0002017	C6H13NO2	C9H21N1O2Si1	yes	1	1	1	1	Organic acids and derivatives	Carboxylic acids and derivatives	Amino acids, peptides, and analogues	Amino acids and derivatives
2-ketobutyric acid	TYEYBOSBBBHJIV-UHFFFAOYSA-N	102.032	249504	242688	1	1		204.106	[M+H]+	204.106	6.6e-05	C4H6O3	C8H17O3Si1N1	yes	1	1	1	1	Organic acids and derivatives	Keto acids and derivatives	Short-chain keto acids and derivatives	Short-chain keto acids and derivatives
2-ketobutyric acid	TYEYBOSBBBHJIV-UHFFFAOYSA-N	102.032	239570	242688	1	1		204.106	[M+H]+	204.105	0.000296	C4H6O3	C8H17O3Si1N1	yes	1	1	1	1	Organic acids and derivatives	Keto acids and derivatives	Short-chain keto acids and derivatives	Short-chain keto acids and derivatives
succinate semialdehyde	UIUJIQZEACWQSV-UHFFFAOYSA-N	102.024	304513	294326	1	1		204.098	[M+H]+	204.105	0.007409	C4H6O3	C8H17NO3Si	yes	1	1	1	1	Lipids and lipid-like molecules	Fatty Acyls	Fatty acids and conjugates	Straight chain fatty acids
pipecolic acid	HXEACLLIILLPRG-YFKPBYRVSA-N	129.079	350866	na	1			202.126	[M+H]+	202.126	5.84e-05	C6H11NO2	C9H19NO2Si	yes	1	1	1	1	Organic acids and derivatives	Carboxylic acids and derivatives	Amino acids, peptides, and analogues	Amino acids and derivatives
L-pyroglutamic acid	ODHCTXKNWHHXJC-VKHMYHEASA-N	129.043	479011	485159	1			202.09	[M+H]+	202.089	0.0008461	C5H7NO3	C8H15N1O3Si1	yes	3	1	3	1	Organic acids and derivatives	Carboxylic acids and derivatives	Amino acids, peptides, and analogues	Amino acids and derivatives
O-acetylserine	VZXPDPZARILFQX-BYPYZUCNSA-N	147.053	312152	354335	1		1	202.09	[M-H2O+H]+	202.09	0.0003958	C5H9NO4	C8H15NO3Si	yes	1	1	1	1	Organic acids and derivatives	Carboxylic acids and derivatives	Amino acids, peptides, and analogues	Amino acids and derivatives
piceatannol	CDRPUGZCRXZLFL-OWOJBTEDSA-N	244.074	na	na	4			533.239	[M+H]+		na	C14H12O4		no	na	na	na	na	Phenylpropanoids and polyketides	Stilbenes	0	Stilbenes
adipic acid	WNLRTRBMVRJNCN-UHFFFAOYSA-N	146.058	409030	474146	1		1	201.095	[M-H2O+H]+	201.094	0.0005168	C6H10O4	C9H16O3Si1	yes	2	1	3	1	Lipids and lipid-like molecules	Fatty Acyls	Fatty acids and conjugates	Medium-chain fatty acids
4-guanidinobutyric acid	TUHVEAJXIMEOSA-UHFFFAOYSA-N	145.085	474443	na	1		1	200.122	[M-H2O+H]+	200.121	0.0011846	C5H11N3O2	C8H17N3O1Si1	yes	1	1	1	1	Organic acids and derivatives	Carboxylic acids and derivatives	Amino acids, peptides, and analogues	Amino acids and derivatives
Nicotinic acid	PVNIIMVLHYAWGP-UHFFFAOYSA-N	123.032	366454	354525	1			196.079	[M+H]+	196.079	0.0001914	C6H5NO2	C9H13N1O2Si1	yes	1	1	1	1	Organoheterocyclic compounds	Pyridines and derivatives	Pyridinecarboxylic acids and derivatives	Pyridinecarboxylic acids
2,6-diaminopimelic acid	GMKMEZVLHJARHF-UHFFFAOYSA-N	190.2	na	687900	4			479.366			na	C7H14N2O4		no	na	na	na	na	Organic acids and derivatives	Carboxylic acids and derivatives	Amino acids, peptides, and analogues	Amino acids and derivatives
nicotinamide	DFPAKSUCGFBDDF-UHFFFAOYSA-N	122.048	467942	469951	1			195.095	[M+H]+	195.095	0.0002758	C6H6N2O	C9H14N2O1Si1	yes	1	1	1	1	Organoheterocyclic compounds	Pyridines and derivatives	Pyridinecarboxylic acids and derivatives	Pyridinecarboxamides
L-ascorbic acid	CIWBSHSKHKDKBQ-JLAZNSOCSA-N	176.032	na	673715	4			465.198			na	C6H8O6		no	na	na	na	na	Organoheterocyclic compounds	Dihydrofurans	Furanones	Butenolides
benzoic acid	WPYMKLBDIGXBTP-UHFFFAOYSA-N	122.037	339803	339866	1			195.084	[M+H]+	195.084	0.0001824	C7H6O2	C10H14O2Si1	yes	1	1	1	1	Benzenoids	Benzene and substituted derivatives	Benzoic acids and derivatives	Benzoic acids
benzamide	KXDAEFPNCMNJSK-UHFFFAOYSA-N	121.053	445397	444632	1			194.1	[M+H]+	194.1	0.0004468	C7H7NO	C10H15N1O1Si1	yes	1	1	1	1	Benzenoids	Benzene and substituted derivatives	Benzoic acids and derivatives	Benzamides
Canavanine	ZMXDCSXZDFHSEH-YFKPBYRVSA-N	175.19	na	na	4			464.356			na	C6H13N3O3		no	na	na	na	na	Organic acids and derivatives	Carboxylic acids and derivatives	Amino acids, peptides, and analogues	Amino acids and derivatives
dopamine	CTENFNNZBMHDDG-UHFFFAOYSA-N	153.079	na	na	4			442.245			na	C8H12ClNO2		no	na	na	na	na	Benzenoids	Phenols	Benzenediols	Catechols
norvaline	SNDPXSYFESPGGJ-BYPYZUCNSA-N	117.079	263933	327136	1			190.126	[M+H]+	190.126	0.0001516	C5H11NO2	C8H19N1O2Si1	yes	1	1	1	1	Organic acids and derivatives	Carboxylic acids and derivatives	Amino acids, peptides, and analogues	Amino acids and derivatives
Albendazole	HXHWSAZORRCQMX-UHFFFAOYSA-N	265.34	na	846010	2	1		439.453			na	C12H15N3O2S		no	na	na	na	na	Organoheterocyclic compounds	Benzimidazoles	2-benzimidazolylcarbamic acid esters	2-benzimidazolylcarbamic acid esters
guanidinobutyric acid	GSPZXGHHFDORDC-UHFFFAOYSA-N	145.16	na	na	4			434.326	[M+H]+		na	C5H11N3O2		no	na	na	na	na	Organic acids and derivatives	Carboxylic acids and derivatives	Amino acids, peptides, and analogues	Amino acids and derivatives
(-)-Willardiine	FACUYWPMDKTVFU-BYPYZUCNSA-N	199.059	na	na	3			416.186	[M+H]+		na	C7H9N3O4		no	na	na	na	na	Organic acids and derivatives	Carboxylic acids and derivatives	Amino acids, peptides, and analogues	Amino acids and derivatives
hexanoic acid	FUZZWVXGSFPDMH-UHFFFAOYSA-N	116.084	237272	na	1			189.131			na	C6H12O2	C6H12O2.1TMS	yes	na	na	na	na	Lipids and lipid-like molecules	Fatty Acyls	Fatty acids and conjugates	Medium-chain fatty acids
D-Ala-D-Ala	DEFJQIDDEAULHB-UHFFFAOYSA-N	160.17	na	637850	3	1		406.323	[M+H]+		na	C6H12N2O3		no	na	na	na	na	Organic acids and derivatives	Carboxylic acids and derivatives	Amino acids, peptides, and analogues	Peptides
3,4-dihydroxyhydrocinnamic acid	DZAUWHJDUNRCTF-UHFFFAOYSA-N	182.058	na	na	3			399.184	[M+H]+		na	C9H10O4		no	na	na	na	na	Phenylpropanoids and polyketides	Phenylpropanoic acids	0	Phenylpropanoic acids
proline	ONIBWKKTOPOVIA-BYPYZUCNSA-N	115.063	293121	na	1			188.111	[M+H]+	188.111	4.15e-05	C5H9NO2	C8H17N1O2Si1	yes	1	1	1	1	Organic acids and derivatives	Carboxylic acids and derivatives	Amino acids, peptides, and analogues	Amino acids and derivatives
β-cyano-L-alanine	BXRLWGXPSRYJDZ-VKHMYHEASA-N	114.043	337955	404459	1			187.09	[M+H]+	187.09	4.04e-05	C4H6N2O2	C7H14N2O2Si1	yes	1	1	1	1	Organic acids and derivatives	Carboxylic acids and derivatives	Amino acids, peptides, and analogues	Amino acids and derivatives
2-furoic acid	SMNDYUVBFMFKNZ-UHFFFAOYSA-N	112.016	272825	264112	1			185.063	[M+H]+	185.063	6.3e-05	C5H4O3	C8H12O3Si1	yes	1	1	1	1	Organoheterocyclic compounds	Furans	Furoic acid and derivatives	Furoic acids
cytosine	OPTASPLRGRRNAP-UHFFFAOYSA-N	111.043	454230	486112	1			184.091	[M+H]+	184.091	5.48e-05	C4H5N3O	C7H13N3O1Si1	yes	1	1	1	1	Organoheterocyclic compounds	Diazines	Pyrimidines and pyrimidine derivatives	Pyrimidones
dihydroxyacetone phosphate	GNGACRATGGDKBX-UHFFFAOYSA-N	169.998	na	na	3			387.124			na	C3H7O6P		no	na	na	na	na	Organic oxygen compounds	Organooxygen compounds	Carbohydrates and carbohydrate conjugates	Monosaccharides
Methionine Sulfoxide	QEFRNWWLZKMPFJ-YGVKFDHGSA-N	165.21	593686	na	3			382.336	[M+H]+	292.122	na	C5H11NO3S		no	na	na	na	na	Organic acids and derivatives	Carboxylic acids and derivatives	Amino acids, peptides, and analogues	Amino acids and derivatives
pyrrole-2-carboxylic acid	WRHZVMBBRYBTKZ-UHFFFAOYSA-N	111.032	393881	394475	1			184.079	[M+H]+	184.079	0.0003614	C5H5NO2	C8H13N1O2Si1	yes	1	1	1	1	Organoheterocyclic compounds	Pyrroles	Pyrrole carboxylic acids and derivatives	Pyrrole carboxylic acids
indole-3-lactate	XGILAAMKEQUXLS-UHFFFAOYSA-M	204.2	na	na	2	1		378.313			na	C11H10NO3-		no	na	na	na	na	Organoheterocyclic compounds	Indoles and derivatives	Indolyl carboxylic acids and derivatives	Indolyl carboxylic acids and derivatives
hippuric acid	QIAFMBKCNZACKA-UHFFFAOYSA-N	179.18	na	617614	2	1		353.293			na	C9H9NO3		no	na	na	na	na	Benzenoids	Benzene and substituted derivatives	Benzoic acids and derivatives	Benzamides
M-Cresol	RLSSMJSEOOYNOY-UHFFFAOYSA-N	108.058	273478	272213	1			181.105	[M+H]+	181.105	7.9e-06	C7H8O	C10H16OSi	yes	1	1	1	1	Benzenoids	Phenols	Cresols	Meta cresols
p-cresol	IWDCLRJOBJJRNH-UHFFFAOYSA-N	108.058	280202	279670	1			181.105	[M+H]+	181.104	0.0004479	C7H8O	C10H16O1Si1	yes	1	1	1	1	Benzenoids	Phenols	Cresols	Para cresols
dimethylglycine	FFDGPVCHZBVARC-UHFFFAOYSA-N	103.063	203802	na	1			176.111	[M-H]+	176.111	0.0002085	C4H9NO2	C7H17N1O2Si1	yes	1	1	2	1	Organic acids and derivatives	Carboxylic acids and derivatives	Amino acids, peptides, and analogues	Amino acids and derivatives
taurine	XOAAWQZATWQOTB-UHFFFAOYSA-N	125.15	na	555862	3			342.276			na	C2H7NO3S		no	na	na	na	na	Organic acids and derivatives	Organic sulfonic acids and derivatives	Organosulfonic acids and derivatives	Organosulfonic acids
2-aminobutyric acid	QWCKQJZIFLGMSD-VKHMYHEASA-N	103.063	221622	na	1			176.111	[M+H]+	176.11	0.0001915	C4H9NO2	C7H17N1O2Si1	yes	1	1	1	1	Organic acids and derivatives	Carboxylic acids and derivatives	Amino acids, peptides, and analogues	Amino acids and derivatives
N-ethylglycine	YPIGGYHFMKJNKV-UHFFFAOYSA-N	103.063	220139	428515	1			176.111	[M+H]+	176.111	0.0006885	C4H9NO2	C7H17NO2Si	yes	1	1	1	1	Organic acids and derivatives	Carboxylic acids and derivatives	Amino acids, peptides, and analogues	Amino acids and derivatives
N-methyl-L-alanine	GDFAOVXKHJXLEI-VKHMYHEASA-N	103.063	193889	286444	1			176.111	[M+H]+	176.111	0.0003685	C4H9NO2	C7H17N1O2Si1	yes	1	1	1	1	Organic acids and derivatives	Carboxylic acids and derivatives	Amino acids, peptides, and analogues	Amino acids and derivatives
glyceric acid	RBNPOMFGQQGHHO-UHFFFAOYSA-N	106.08	na	377282	3			323.206			na	C3H6O4		no	na	na	na	na	Organic oxygen compounds	Organooxygen compounds	Carbohydrates and carbohydrate conjugates	Sugar acids and derivatives
juglone	KQPYUDDGWXQXHS-UHFFFAOYSA-N	174.15	na	na	1	2		305.25			na	C10H6O3		no	na	na	na	na	Benzenoids	Naphthalenes	Naphthoquinones	Naphthoquinones
1-aminocyclopropane-1-carboxylic acid	PAJPWUMXBYXFCZ-UHFFFAOYSA-N	101.048	216173	311449	1			174.095	[M+H]+	174.095	8.85e-05	C4H7NO2	C7H15N1O2Si1	yes	1	1	1	1	Organic acids and derivatives	Carboxylic acids and derivatives	Amino acids, peptides, and analogues	Amino acids and derivatives
piperidone	XUWHAWMETYGRKB-UHFFFAOYSA-N	99.0684	277615	274288	1			172.116	[M+H]+	172.115	0.00077691	C5H9NO	C8H17N1O1Si1	yes	1	1	1	no	Organoheterocyclic compounds	Piperidines	Piperidinones	Piperidinones
trans-trans-farnesol	CRDAMVZIKSXKFV-YFVJMOTDSA-N	222.37	na	na	1			295.417			na	C15H26O		no	na	na	na	na	Lipids and lipid-like molecules	Prenol lipids	Sesquiterpenoids	Sesquiterpenoids
cyclohexylamine	PAFZNILMFXTMIY-UHFFFAOYSA-N	99.1048	216957	395703	1			170.137	[M-H]+	170.136	0.00028242	C6H13N	C9H21N1Si1	yes	1	1	1	1	Organic nitrogen compounds	Organonitrogen compounds	Cyclohexylamines	Cyclohexylamines
4-hydroxy-3-methoxycinnamaldehyde	DKZBBWMURDFHNE-NSCUHMNNSA-N	178.063	na	na	1	1		280.137			na	C10H10O3		no	na	na	na	na	Benzenoids	Phenols	Methoxyphenols	Methoxyphenols
2-hydroxypyridine	UBQKCCHYAOITMY-UHFFFAOYSA-N	95.0371	212458	206636	1			168.084	[M+H]+	168.084	0.00028678	C5H5NO	C8H13N1O1Si1	yes	1	1	1	1	Phenylpropanoids and polyketides	Stilbenes	0	Stilbenes
thymine	RWQNBRDOKXIBIV-UHFFFAOYSA-N	126.11	na	419706	2			271.197			na	C5H6N2O2		no	na	na	na	na	Organoheterocyclic compounds	Diazines	Pyrimidines and pyrimidine derivatives	Hydroxypyrimidines
salicyl alcohol	CQRYARSYNCAZFO-UHFFFAOYSA-N	124.052	na	438926	2			269.139	[M]+		na	C7H8O2		no	na	na	na	na	Benzenoids	Benzene and substituted derivatives	Benzyl alcohols	Benzyl alcohols
phenylpyruvate	BTNMPGBKDVTSJY-UHFFFAOYSA-N	164.047	na	517363	1	1		266.121			na	C9H8O3		no	na	na	na	na	Benzenoids	Benzene and substituted derivatives	Phenylpyruvic acid derivatives	Phenylpyruvic acid derivatives
3-hydroxypyridine	GRFNBEZIAWKNCO-UHFFFAOYSA-N	95.0371	266960	274003	1			168.084	[M+H]+	168.084	0.00048678	C5H5NO	C8H13N1O1Si1	yes	1	1	1	1	Organoheterocyclic compounds	Pyridines and derivatives	Hydroxypyridines	Hydroxypyridines
carnitine	PHIQHXFUZVPYII-UHFFFAOYSA-N	161.2	na	321346	1	1		263.274			na	C7H15NO3		no	na	na	na	na	Organic nitrogen compounds	Organonitrogen compounds	Quaternary ammonium salts	Carnitines
phenol	ISWSIDIOOBJBQZ-UHFFFAOYSA-N	94.0419	225589	na	1			167.089	[M]+	167.089	4.781e-05	C6H6O	C9H14O1Si1	yes	1	1	1	1	Benzenoids	Phenols	1-hydroxy-4-unsubstituted benzenoids	1-hydroxy-4-unsubstituted benzenoids
methyl cinnamate	CCRCUPLGCSFEDV-BQYQJAHWSA-N	162.068	418933	na	0			163.076	[M+H]+		na	C10H10O2	C10H10O2	yes	na	na	na	na	Phenylpropanoids and polyketides	Cinnamic acids and derivatives	Cinnamic acid esters	Cinnamic acid esters
1,4-cyclohexanedione	DCZFGQYXRKMVFG-UHFFFAOYSA-N	112.052	na	371496	2			257.139			na	C6H8O2		no	na	na	na	na	Organic oxygen compounds	Organooxygen compounds	Carbonyl compounds	Ketones
oxalic acid	MUBZPKHOEPUJKR-UHFFFAOYSA-N	89.9953	250876	260477	1			163.043	[M+H]+	163.043	0.00010154	C2H2O4	C5H10O4Si1	yes	1	1	1	1	Organic acids and derivatives	Carboxylic acids and derivatives	Dicarboxylic acids and derivatives	Dicarboxylic acids and derivatives
2-aminophenol	CDAWCLOXVUBKRW-UHFFFAOYSA-N	109.053	na	438733	2			254.14			na	C6H7NO		no	na	na	na	na	Benzenoids	Benzene and substituted derivatives	Aniline and substituted anilines	Aniline and substituted anilines
sarcosine	FSYKKLYZXJSNPZ-UHFFFAOYSA-N	89.0477	183371	265639	1			162.095	[M+H]+	162.095	9.147e-05	C3H7NO2	C6H15NO2Si	yes	1	1	1	1	Organic acids and derivatives	Carboxylic acids and derivatives	Amino acids, peptides, and analogues	Amino acids and derivatives
urethane	JOYRKODLDBILNP-UHFFFAOYSA-N	89.0477	203701	na	1			162.095	[M+H]+	162.094	0.00075147	C3H7NO2	C6H15N1O2Si1	yes	1	1	1	1	Organic acids and derivatives	Carboximidic acids and derivatives	0	Carboximidic acids and derivatives
O-acetylsalicylic acid	BSYNRYMUTXBXSQ-UHFFFAOYSA-N	180.042	na	490638	1			253.09	[M+H]+		na	C9H8O4		no	na	na	na	na	Benzenoids	Benzene and substituted derivatives	Benzoic acids and derivatives	Hydroxybenzoic acid derivatives
Lactamide	SXQFCVDSOLSHOQ-UHFFFAOYSA-N	89.0477	254734	284611	1			162.095	[M+H]+	162.094	0.000911466	C3H7NO2	C6H15NO2Si	yes	1	1	1	1	Organic oxygen compounds	Organooxygen compounds	Alcohols and polyols	Secondary alcohols
butyrolactam	HNJBEVLQSNELDL-UHFFFAOYSA-N	85.0528	300146	na	1			158.1	[M+H]+	158.1	0.00049685	C4H7NO	C7H15N1O1Si1	yes	1	1	1	1	Organoheterocyclic compounds	Pyrrolidines	Pyrrolidones	Pyrrolidine-2-ones
acetol	XLSMFKSTNGKWQX-UHFFFAOYSA-N	74.08	na	481164	2	1		248.193			na	C3H6O2		no	na	na	na	na	Organic oxygen compounds	Organooxygen compounds	Carbonyl compounds	Ketones
(-)-Dihydrocarveol	KRCZYMFUWVJCLI-UHFFFAOYSA-N	154.25	na	na	1			227.297			na	C10H18O		no	na	na	na	na	Lipids and lipid-like molecules	Prenol lipids	Monoterpenoids	Menthane monoterpenoids
4-nitrophenol	BTJIUGUIPKRLHP-UHFFFAOYSA-N	139.027	na	485659	1			212.074			na	C6H5NO3		no	na	na	na	na	Benzenoids	Phenols	Nitrophenols	Nitrophenols
methyl cinnamate	CCRCUPLGCSFEDV-UHFFFAOYSA-N	162.19	na	423978	0	1		192.224			na	C10H10O2		no	na	na	na	na	Phenylpropanoids and polyketides	Cinnamic acids and derivatives	Cinnamic acid esters	Cinnamic acid esters
pyruvic acid	LCTONWCANYUPML-UHFFFAOYSA-N	88.06	na	210436	1	1		190.134			na	C3H4O3		no	na	na	na	na	Organic acids and derivatives	Keto acids and derivatives	Alpha-keto acids and derivatives	Alpha-keto acids and derivatives
3-indoleacetonitrile	DMCPFOBLJMLSNX-UHFFFAOYSA-N	156.069	na	655295	0			157.077	[M+H]+		na	C10H8N2	C10H8N2	yes	na	na	na	na	Organoheterocyclic compounds	Indoles and derivatives	Indoles	3-alkylindoles
creatinine	DDRJAANPRJIHGJ-UHFFFAOYSA-N	113.059	na	na	1			186.106			na	C4H7N3O		no	na	na	na	na	Organic acids and derivatives	Carboxylic acids and derivatives	Amino acids, peptides, and analogues	Amino acids and derivatives
gamma-aminobutyric acid	BTCSSZJGUNDROE-UHFFFAOYSA-N	103.063	489957	487696	1		1	156.084	[M-H2O+H]+	156.083	0.0010965	C4H9NO2	C7H15N1O1Si1	yes	1	1	1	1	Organic acids and derivatives	Carboxylic acids and derivatives	Amino acids, peptides, and analogues	Amino acids and derivatives
citral	WTEVQBCEXWBHNA-UHFFFAOYSA-N	152.24	na	401134	0	1		182.274			na	C10H16O		no	na	na	na	na	Lipids and lipid-like molecules	Prenol lipids	Monoterpenoids	Acyclic monoterpenoids
L-ornithine	AHLPHDHHMVZTML-BYPYZUCNSA-N	132.09	na	619743				133.098	[M+H]+	133.098	0.0004974	C5H12N2O2	C14H36N2O2Si3	yes	na	na	na	na	Organic acids and derivatives	Carboxylic acids and derivatives	Amino acids, peptides, and analogues	Amino acids and derivatives
urea	XSQUKJJJFZCRTK-UHFFFAOYSA-N	60.0324	286921	328823	1			133.08	[M+H]+	133.079	0.00029576	CH4N2O	C4H12N2O1Si1	yes	1	1	1	1	Organic acids and derivatives	Organic carbonic acids and derivatives	Ureas	Ureas
Octanal	NUJGJRNETVAIRJ-UHFFFAOYSA-N	128.22	na	260618	0	1		158.254			na	C8H16O		no	na	na	na	na	Organic oxygen compounds	Organooxygen compounds	Carbonyl compounds	Aldehydes
3-aminopropionitrile	AGSPXMVUFBBBMO-UHFFFAOYSA-N	70.09	na	421500	1			143.137			na	C3H6N2		no	na	na	na	na	Organic nitrogen compounds	Organonitrogen compounds	Organic cyanides	Nitriles
naphthalene	UFWIBTONFRDIAS-UHFFFAOYSA-N	128.17	na	315992	0			129.178			na	C10H8	C10H8	yes	na	na	na	na	Benzenoids	Naphthalenes	0	Naphthalenes
P-Cymene	HFPZCAJZSCWRBC-UHFFFAOYSA-N	134.22	na	na	0			135.228			na	C10H14		no	na	na	na	na	Lipids and lipid-like molecules	Prenol lipids	Monoterpenoids	Aromatic monoterpenoids
4-hydroxy-6-methyl-2-pyrone	NSYSSMYQPLSPOD-UHFFFAOYSA-N	126.032	473153	473825	0			127.04	[M+H]+	127.039	0.000829049	C6H6O3	C6H6O3	yes	1	no	1	no	Organoheterocyclic compounds	Pyrans	Pyranones and derivatives	Pyranones and derivatives
butyraldehyde	ZTQSAGDEMFDKMZ-UHFFFAOYSA-N	72.0575	349064	356196	0	1		102.092	[M+H]+	102.091	0.00046887	C4H8O	C5H11O1N1	yes	1	no	1	no	Organic oxygen compounds	Organooxygen compounds	Carbonyl compounds	Aldehydes

## Sheet: summary statistics
Row Labels	Count of curation_merged	Count of curation_merged2
no peak detected at expected RI	0.0920716	36
no spectra, elution time	0.0255754	10
peak detected at expected RI and fragment ions similar to EI but CI ion intensity pattern too low to be used for automatic detection of M+	0.0358056	14
peak detected at expected RI and fragment ions similar to EI but there are other ions at high m/z that do not fit the pattern for the algorithm	0.0946292	37
water loss	0.0613811	24
yes	0.677749	265
Peak with correct nominal mass found, but large RI difference	0.0127877	5
Grand Total	1	391
Table S1. Manual curation results of 391 CI spectra of known reference standards
